# Supplementary material for: Whole-genome analysis of carbapenem-resistant Acinetobacter baumannii from clinical isolates in Southern Thailand
Source: Comput Struct Biotechnol J. 2022 Jan 6;20:545–58. doi: 10.1016/j.csbj.2021.12.038 (PMC9582705; doi:10.1016/j.csbj.2021.12.038)
Supplement: Supplementary data 1 [file mmc1.zip]

Archive with 12 entries (10 files):
- Supplementary Files/
- Supplementary Files/Supplementary Figures/
- Supplementary Files/Supplementary Figures/Fig. S1.pdf
- Supplementary Files/Supplementary Figures/Fig. S2.pdf
- Supplementary Files/Supplementary Figures/Fig. S3.pdf
- Supplementary Files/Supplementary Figures/Fig. S4.pdf
- Supplementary Files/Supplementary Figures/Fig. S5.pdf
- Supplementary Files/Supplementary Figures/Fig. S6.pdf
- Supplementary Files/Supplementary Figures/Fig. S7.pdf
- Supplementary Files/Supplementary Figures/Fig. S8.pdf
- Supplementary Files/Supplementary Figures/Fig. S9.pdf
- Supplementary Files/Supplementary Tables.xlsx
