# Supplementary material for: Whole-genome analysis of carbapenem-resistant Acinetobacter baumannii from clinical isolates in Southern Thailand
Source: Comput Struct Biotechnol J. 2022 Jan 6;20:545–58. doi: 10.1016/j.csbj.2021.12.038 (PMC9582705; doi:10.1016/j.csbj.2021.12.038)
Supplement: Supplementary data 1 [file mmc1.zip › Supplementary Files/Supplementary Tables.xlsx]

## Sheet: Table S1
Table S1. Bacterial isolates and clinical data.
Isolate code	Hospital	Sample source	Admission ward	Duration of hospital stay	Common underlying diseases						Prior antibiotic use
					DM	HTN	CKD	CVA	CAD	PD	CTX	CAZ	IMP	MEM	ERT	PIP/TAZ	AMGs	FQs	Other
PA025	PA	Sputum	PICU	12	0	1	0	1	1	1	1	1	0	1	1	1	0	1	0
PA029	PA	Sputum	MICU	13	0	0	1	0	0	0	0	0	0	0	0	1	0	0	0
PA030	PA	Sputum	MS	10	1	0	0	0	0	0	0	0	0	1	0	1	0	0	0
PA032	PA	Sputum	MM	9	1	0	0	0	0	0	1	0	0	0	0	0	0	0	0
PA033	PA	Sputum	SE	8	1	0	0	0	1	0	0	0	1	1	0	0	0	0	0
PA036	PA	Sputum	NICU	13	0	0	0	0	0	0	1	0	0	1	0	0	0	0	0
PA037	PA	Sputum	NICU	12	1	0	0	0	0	0	1	0	0	1	0	0	0	0	0
PSU043	PSU	Sputum	MICU	10	1	0	0	0	0	0	1	0	1	1	0	1	0	0	1
PSU044	PSU	Sputum	MICU	11	0	0	0	0	0	1	1	0	0	0	0	0	0	0	0
PSU048	PSU	Sputum	GM	13	0	1	0	0	0	0	0	0	0	1	0	0	1	1	0
PSU051	PSU	Tissue	MICU	7	1	1	0	1	0	0	0	0	0	1	1	1	0	0	0
PSU052	PSU	Sputum	MICU	6	1	0	0	0	1	0	1	0	0	1	0	1	0	0	0
PSU054	PSU	Urine	MICU	9	0	0	1	0	0	0	1	0	1	1	0	0	0	0	0
PSU056	PSU	Sputum	SICU	7	0	0	0	0	0	0	0	0	1	1	0	0	1	0	0
PSU066	PSU	Pus	MICU	15	1	0	0	0	0	0	1	0	0	1	0	0	0	1	0
PSU067	PSU	Body fluid	MICU	18	1	1	0	0	0	1	1	1	0	1	0	1	0	0	1
PSU068	PSU	Body fluid	MICU	21	0	1	0	0	0	0	1	0	1	1	0	0	0	0	1
PSU072	PSU	Pus	SICU	11	0	0	0	0	1	0	0	0	1	1	0	0	0	0	1
PSU073	PSU	Sputum	MICU	13	1	0	0	0	0	0	0	0	0	1	0	0	0	0	1
PSU075	PSU	Body fluid	MICU	6	1	0	0	0	0	0	1	0	0	0	0	1	0	0	1
PSU078	PSU	Sputum	MICU	7	0	0	0	1	0	0	1	0	1	1	0	0	1	0	0
PSU079	PSU	Sputum	SICU	8	0	0	0	0	0	0	1	0	1	1	0	0	1	1	0
PSU080	PSU	Sputum	MICU	9	1	1	0	0	0	0	0	0	0	1	0	0	0	1	0
PSU081	PSU	Sputum	MICU	10	1	0	0	0	1	0	1	0	0	1	0	1	0	1	0
PSU082	PSU	Sputum	MICU	11	0	1	1	0	0	0	0	1	0	1	0	0	0	0	0
PSU083	PSU	Sputum	SICU	12	0	0	0	0	0	1	1	1	1	1	1	0	0	1	0
PSU084	PSU	Body fluid	MICU	13	0	0	0	0	0	0	1	0	1	1	0	0	0	1	0
PSU087	PSU	Sputum	MICU	14	1	0	0	0	0	0	1	0	0	1	0	1	1	0	0
PSU088	PSU	Pus	SICU	9	1	1	0	0	0	0	0	0	1	0	0	1	0	0	1
PSU089	PSU	Body fluid	SICU	8	0	0	0	0	0	0	0	0	0	1	0	0	0	1	1
PSU091	PSU	Sputum	GM	7	0	0	0	0	1	0	1	0	0	1	0	0	0	1	0
PSU092	PSU	Blood	SICU	6	1	0	0	0	0	0	1	0	0	1	0	0	0	0	1
PSU099	PSU	Urine	SICU	5	1	0	0	1	0	0	1	1	0	1	0	1	0	1	1
PSU100	PSU	Blood	MICU	3	1	1	0	0	0	0	0	0	1	1	0	1	0	0	1
PSU102	PSU	Urine	MICU	31	1	0	1	0	0	0	1	0	0	1	0	0	1	1	0
PSU103	PSU	Urine	MICU	7	1	0	0	0	0	1	1	0	0	1	0	0	0	1	1
PSU104	PSU	Sputum	GM	9	1	1	0	0	0	0	1	0	0	1	1	1	0	0	0
PSU105	PSU	Sputum	MICU	7	0	0	0	0	0	0	1	0	0	1	0	1	0	1	1
PSU107	PSU	Sputum	MICU	12	0	0	0	0	0	0	0	1	0	0	0	1	0	1	0
PSU108	PSU	Sputum	MICU	13	0	0	0	0	1	0	1	0	1	0	0	0	0	1	0
PSU109	PSU	Sputum	MICU	12	1	0	1	0	0	0	1	0	1	0	0	1	1	0	0
PSU110	PSU	Sputum	GM	10	0	0	1	0	0	0	1	0	1	1	0	1	0	1	0
PSU111	PSU	Sputum	GM	12	0	0	0	1	0	0	1	0	0	1	0	1	0	1	0
PSU114	PSU	Urine	GM	10	1	0	0	0	0	0	0	0	0	0	0	0	0	0	0
PSU116	PSU	Urine	GM	9	0	0	0	0	0	1	0	0	0	0	0	0	0	0	0
PSU119	PSU	Blood	GM	21	0	0	0	0	0	0	1	1	0	1	0	1	1	1	0
PSU120	PSU	Urine	MICU	23	1	1	0	0	0	0	1	0	0	1	0	1	0	1	1
PSU121	PSU	Urine	MICU	24	1	1	0	0	1	0	1	0	0	1	1	0	0	1	1
PSU122	PSU	Urine	MICU	25	0	1	0	0	0	0	1	0	1	1	1	0	0	0	1
PSU125	PSU	Blood	MICU	26	1	0	0	0	0	0	0	0	1	1	0	0	0	0	0
PSU127	PSU	Sputum	MICU	18	1	1	0	0	1	0	1	0	1	1	0	0	0	0	1
PSU128	PSU	Body fluid	MICU	14	1	0	1	1	1	0	0	0	0	1	0	1	0	1	1
PSU129	PSU	Urine	GM	13	0	1	0	0	0	0	0	1	0	0	0	1	0	1	1
PSU130	PSU	Sputum	MICU	15	0	0	0	0	0	0	1	0	0	1	0	1	0	0	1
PSU131	PSU	Sputum	MICU	14	1	1	0	0	0	1	1	0	1	1	0	0	0	0	1
PSU133	PSU	Urine	MICU	13	1	1	0	0	0	1	0	0	1	1	0	1	0	0	0
PSU137	PSU	Body fluid	MICU	12	1	0	0	0	0	0	0	0	0	1	0	1	0	1	0
PSU139	PSU	Pus	MICU	9	0	1	0	0	0	1	0	0	1	1	1	1	1	0	0
PSU141	PSU	Urine	MICU	16	0	1	0	0	0	0	0	0	0	1	1	0	0	0	0
PSU142	PSU	Sputum	GM	17	0	1	0	0	1	0	0	0	0	1	1	1	0	0	0
PSU143	PSU	Urine	MICU	18	0	0	1	1	0	0	1	0	0	1	1	0	0	1	1
PT003	PT	Urine	MICU	19	0	0	1	1	0	0	1	0	0	1	0	1	0	1	0
PT004	PT	Sputum	MICU	20	1	0	0	0	0	0	1	1	0	0	0	1	0	0	0
PT005	PT	Sputum	MICU	22	0	1	0	1	0	0	1	0	0	1	0	0	0	0	0
PT006	PT	Sputum	MICU	16	0	1	0	0	0	0	0	0	0	1	0	0	0	0	0
PT007	PT	Sputum	MICU	19	1	1	0	0	0	0	1	0	0	1	0	0	0	0	1
PT008	PT	Sputum	MICU	16	0	0	0	0	0	0	1	0	1	1	1	1	1	0	0
PT009	PT	Sputum	GM	15	1	0	0	0	1	1	0	0	1	1	0	1	0	0	0
PT011	PT	Sputum	MICU	18	0	0	0	0	1	0	1	0	0	1	0	0	0	0	0
PT012	PT	Sputum	MICU	21	1	0	0	0	0	0	1	0	0	1	0	0	0	0	0
PT018	PT	Sputum	MICU	13	0	1	0	0	0	1	1	0	0	1	0	1	0	0	0
PT020	PT	Sputum	MICU	13	0	1	1	0	0	0	0	0	0	1	0	1	0	0	0
PT022	PT	Sputum	MICU	12	1	1	1	0	0	0	0	1	0	0	0	1	0	1	0
PT023	PT	Urine	MICU	8	1	0	0	1	0	0	1	0	0	1	0	0	0	1	1
PT027	PT	Urine	MICU	9	1	1	1	1	0	1	1	0	0	1	0	1	0	1	0
PT028	PT	Sputum	GM	7	0	1	0	0	1	0	1	0	0	1	1	0	1	0	0
PT030	PT	Sputum	MICU	8	0	0	0	0	0	0	0	0	0	1	0	0	0	0	1
PT031	PT	Sputum	MICU	12	1	1	0	0	0	0	1	0	0	1	0	0	0	0	1
PT034	PT	Sputum	SICU	13	1	0	1	0	0	0	1	0	0	1	0	0	0	0	1
PT035	PT	Sputum	SICU	10	0	0	0	0	0	0	1	0	1	1	0	1	0	1	1
PT036	PT	Sputum	MICU	11	0	0	0	0	0	0	1	0	1	1	0	1	0	0	1
PT037	PT	Sputum	MICU	13	1	1	0	0	0	1	0	0	1	0	0	0	0	0	0
PT038	PT	Sputum	MICU	7	1	0	0	0	1	0	1	1	0	1	0	0	0	0	0
PT039	PT	Sputum	GM	6	0	1	0	0	0	0	1	0	0	1	0	0	1	0	0
PT040	PT	Sputum	MICU	9	0	0	1	0	0	0	1	0	0	1	0	1	0	1	0
PT041	PT	pus	MICU	7	0	0	0	0	0	0	0	0	1	1	1	1	0	1	0
PT043	PT	Sputum	MICU	15	1	0	0	1	0	0	1	0	1	1	0	1	0	0	0
PT044	PT	Sputum	MICU	18	1	0	0	1	0	0	0	0	0	1	0	0	0	0	0
PT046	PT	Sputum	MICU	21	0	0	0	0	0	0	0	0	0	1	0	1	0	0	1
PT047	PT	Sputum	MICU	11	0	0	0	1	1	0	0	0	0	1	0	1	0	0	1
PT049	PT	Sputum	GM	13	1	1	0	0	0	1	0	1	0	1	0	1	0	0	0
PT050	PT	Sputum	MICU	6	1	1	0	0	0	0	0	0	1	0	0	1	1	0	0
PT052	PT	pus	MICU	7	0	0	0	0	0	0	0	0	1	1	0	1	0	0	1
PT054	PT	Sputum	MICU	8	0	0	0	0	1	0	0	0	0	1	0	1	0	1	0
PT058	PT	Sputum	SICU	9	1	0	1	0	0	0	0	0	0	1	0	0	0	0	0
PT060	PT	Sputum	MICU	10	1	0	0	0	0	0	0	0	0	1	1	0	0	0	0
PT061	PT	Sputum	MICU	11	0	0	0	0	0	0	1	0	0	1	0	0	0	0	1
PT062	PT	pus	GM	12	1	1	0	1	1	0	1	0	0	1	0	0	0	0	0
PT063	PT	Sputum	MICU	13	0	1	0	1	0	0	1	1	0	1	0	0	0	0	0
PT064	PT	Sputum	MICU	14	0	1	0	0	0	0	1	0	0	1	0	1	0	0	0
PT069	PT	Sputum	MICU	9	1	0	1	0	0	1	1	0	0	1	0	1	0	1	0
PT071	PT	Sputum	MICU	8	1	0	0	0	1	0	1	0	1	0	0	1	0	0	0
PT073	PT	Sputum	MICU	7	0	0	0	0	0	0	0	0	1	1	0	1	1	0	0
PT074	PT	Sputum	MICU	6	0	0	0	0	0	0	1	0	1	1	1	1	0	0	0
PT078	PT	Sputum	GM	5	1	0	0	0	1	0	1	0	1	1	0	0	0	0	0
PT080	PT	Sputum	MICU	3	0	0	0	0	1	0	1	0	1	1	0	1	0	0	1
SK001	SK	Sputum	MICU	31	0	0	0	0	0	0	0	0	0	1	0	1	0	0	0
SK002	SK	Sputum	MICU	7	1	0	1	1	0	0	1	1	0	1	0	1	0	0	0
SK005	SK	Sputum	MICU	9	1	0	1	1	0	0	1	0	1	1	0	1	0	0	0
SK009	SK	Sputum	MICU	7	0	0	1	1	0	0	1	0	0	1	0	1	0	0	0
SK011	SK	Pus	MICU	12	1	1	1	0	0	0	1	0	0	1	1	1	0	0	0
SK014	SK	Sputum	GM	24	1	0	0	0	0	1	1	0	1	1	0	1	0	1	0
SK015	SK	Sputum	GM	25	0	0	1	0	0	0	0	0	0	0	0	1	1	0	0
SK016	SK	Sputum	SICU	26	0	0	0	0	1	0	1	0	0	0	0	0	0	0	0
SK022	SK	Sputum	GM	28	1	0	0	0	0	0	1	0	0	0	0	0	0	0	0
SK025	SK	Urine	MICU	24	1	0	0	0	0	0	1	1	1	1	0	0	0	0	1
SK028	SK	Blood	MICU	23	1	0	0	0	0	0	1	0	0	1	0	1	0	0	1
SK031	SK	Sputum	SICU	25	0	1	1	0	0	0	1	0	0	1	0	0	0	0	1
SK032	SK	Sputum	MICU	24	0	0	1	0	0	0	1	0	0	1	0	1	0	1	1
SK033	SK	Sputum	MICU	23	1	0	1	1	0	0	0	0	0	1	0	1	0	0	0
SK034	SK	Sputum	MICU	22	1	0	0	1	0	0	1	1	1	1	1	0	0	0	0
SK035	SK	Sputum	MICU	9	0	0	0	1	0	0	0	0	0	1	0	0	0	0	0
SK037	SK	Urine	MICU	26	0	1	0	0	1	0	0	0	0	1	0	0	1	0	1
SK038	SK	Body fluid	MICU	27	1	0	1	0	0	0	0	0	0	1	0	1	0	0	0
SK039	SK	Sputum	SICU	28	1	0	1	0	0	1	1	0	1	1	0	0	0	0	0
SK040	SK	Sputum	MICU	29	0	0	1	0	0	0	1	0	1	0	0	1	0	1	0
SK041	SK	Sputum	MICU	20	1	0	1	0	0	0	0	0	1	1	0	1	0	0	1
SK042	SK	Sputum	MICU	22	1	0	0	0	0	0	1	0	1	1	0	0	0	0	0
SK043	SK	Sputum	MICU	26	1	0	0	0	0	0	0	1	1	1	0	0	0	0	1
SK044	SK	Sputum	MICU	29	0	1	0	0	1	0	0	0	1	1	0	0	0	0	0
SK045	SK	Urine	MICU	26	0	0	0	1	0	0	1	0	1	1	0	0	0	0	1
SK049	SK	Sputum	MICU	25	0	0	0	1	0	0	1	0	0	1	1	0	0	0	1
SK050	SK	Sputum	SICU	28	0	0	0	1	0	0	1	0	0	1	0	1	0	0	1
SK053	SK	Sputum	MICU	22	1	0	0	1	0	0	1	0	1	1	0	1	1	0	0
SK054	SK	Blood	MICU	23	1	0	0	0	0	0	0	0	1	1	0	1	0	0	0
SK055	SK	Sputum	MICU	23	0	0	0	0	0	1	0	0	0	0	0	0	0	1	0
SK056	SK	Sputum	MICU	22	1	0	0	0	1	1	1	0	0	1	0	0	0	0	0
SK057	SK	Sputum	MICU	8	0	0	1	0	1	0	1	1	1	1	0	1	0	0	0
SK058	SK	Sputum	MICU	9	1	0	0	0	0	0	1	0	0	1	0	1	1	0	0
SK059	SK	Sputum	MICU	7	1	0	0	0	0	0	1	0	0	1	0	1	0	0	0
SK061	SK	Sputum	MICU	8	1	0	0	0	1	0	1	0	0	1	0	1	0	0	0
SK062	SK	Sputum	MICU	22	0	0	0	0	0	0	0	0	1	1	0	1	0	0	1
SK063	SK	Sputum	MICU	23	0	0	0	0	1	0	1	0	1	1	0	0	0	0	0
SK066	SK	Sputum	SICU	7	1	0	0	1	1	0	1	0	0	1	0	0	0	0	0
SK067	SK	Blood	MICU	8	1	0	0	1	0	0	1	0	0	1	0	1	1	0	0
SK069	SK	Sputum	MICU	11	1	1	1	1	0	0	1	0	1	0	0	1	0	0	0
SK070	SK	Blood	MICU	12	1	1	0	0	0	1	1	1	0	1	0	1	0	0	0
SK075	SK	Sputum	MICU	10	0	0	0	0	0	0	1	0	1	1	0	0	0	0	0
SK078	SK	Sputum	MICU	11	1	0	0	0	0	0	1	0	1	1	0	0	0	0	0
SK079	SK	Sputum	MICU	12	1	1	0	0	0	0	1	0	1	1	0	0	0	0	0
ST001	ST	Sputum	MICU	7	1	1	0	0	0	0	0	0	1	1	0	0	1	1	1
ST009	ST	Sputum	MICU	6	1	1	0	0	0	1	0	0	1	1	1	1	0	1	0
ST010	ST	Sputum	SICU	9	1	0	0	1	0	1	0	0	1	1	0	0	0	1	0
ST024	ST	Sputum	MICU	7	1	1	0	0	0	0	1	0	1	1	0	0	0	0	0
ST032	ST	Urine	MICU	15	0	0	0	1	1	0	1	0	1	1	0	0	0	1	0
ST034	ST	Sputum	MICU	18	0	0	1	0	0	0	0	0	1	0	0	0	0	1	0
ST035	ST	Sputum	MICU	11	0	0	1	0	0	1	1	1	1	1	0	0	0	1	0
TR005	TR	Urine	MICU	11	1	0	1	0	0	0	1	0	1	1	0	0	0	1	0
TR010	TR	Urine	MICU	12	1	1	1	0	0	0	1	0	0	1	0	0	1	1	0
TR011	TR	Blood	SICU	6	0	1	1	0	0	0	0	0	0	1	0	0	0	1	0
TR014	TR	Blood	SICU	7	0	1	0	0	0	0	0	0	0	1	0	1	0	1	0
TR015	TR	Blood	SICU	8	1	0	0	0	0	0	0	0	0	1	1	1	0	1	1
TR019	TR	Blood	SICU	9	0	1	0	0	0	1	1	0	0	1	0	1	0	0	0
TR020	TR	Sputum	MICU	10	0	1	0	0	1	0	1	0	1	1	0	0	0	0	0
TR022	TR	Sputum	MICU	11	0	1	0	0	0	0	1	1	0	1	0	0	0	0	0
TR023	TR	Pus	MICU	11	1	0	0	1	0	0	0	0	1	0	0	1	0	1	0
TR025	TR	Sputum	MICU	12	0	1	0	0	0	0	1	0	1	0	0	1	0	1	0
TR026	TR	Pus	MICU	15	0	1	0	1	0	0	0	0	0	0	0	1	0	1	0
TR028	TR	Sputum	MICU	9	1	1	0	0	0	0	0	1	0	0	0	0	1	1	0
TR029	TR	Pus	MICU	8	1	0	1	1	0	0	1	0	0	0	0	1	0	0	0
TR032	TR	Sputum	MICU	7	1	0	0	0	0	0	1	0	0	1	0	1	0	0	1
TR033	TR	Body fluid	MICU	6	1	0	0	0	0	0	1	0	0	1	1	0	0	1	0
TR035	TR	Sputum	SICU	5	0	0	0	0	0	0	1	1	1	1	0	1	0	1	0
TR036	TR	Pus	SICU	2	0	0	0	1	1	1	0	0	1	1	0	1	0	0	0
TR037	TR	Pus	MICU	21	0	1	0	0	0	0	0	0	1	1	0	0	0	0	0
TR038	TR	Sputum	MICU	7	0	1	0	0	0	0	0	0	0	1	0	1	0	0	0
TR039	TR	Sputum	MICU	9	1	0	0	0	0	0	0	1	0	1	0	1	0	1	0
TR040	TR	Pus	SICU	7	0	0	0	0	0	0	1	0	1	1	0	0	0	1	0
TR041	TR	Sputum	SICU	12	0	0	0	0	0	0	1	0	1	1	0	1	1	0	0
TR042	TR	Sputum	MICU	11	1	0	1	0	0	0	1	0	1	0	0	1	0	0	0
TR043	TR	Sputum	MICU	10	1	0	0	0	0	0	1	0	1	0	1	0	0	1	1
TR045	TR	Pus	MICU	11	1	0	0	0	0	0	0	0	1	0	0	1	0	1	0
TR047	TR	Sputum	MICU	12	1	1	0	0	1	0	0	0	1	1	0	0	0	1	0
TR048	TR	Pus	MICU	7	0	1	0	0	0	0	0	0	1	1	0	0	0	0	0
TR049	TR	Sputum	MICU	6	0	1	0	1	0	1	1	0	1	0	0	0	0	0	0
TR050	TR	Sputum	MICU	9	0	0	0	0	0	0	1	0	1	0	0	0	0	0	0
TR053	TR	Sputum	MICU	7	1	0	0	0	0	0	1	0	1	1	0	1	0	0	0
TR054	TR	Pus	MICU	14	0	0	0	0	0	0	0	0	0	1	0	0	0	1	0
TR058	TR	Sputum	MICU	18	0	0	0	0	0	0	0	0	0	0	0	0	1	1	0
TR061	TR	Sputum	MICU	11	0	1	0	0	0	0	0	1	1	0	0	1	0	0	0
TR062	TR	Sputum	MICU	11	1	1	1	1	0	0	0	0	1	1	0	1	0	0	1
TR063	TR	Sputum	MICU	12	0	1	0	0	0	0	1	0	0	1	0	0	0	1	0
TR065	TR	Pus	MICU	6	0	0	0	0	1	0	1	0	0	1	1	1	0	1	0
TR067	TR	Sputum	MICU	7	0	0	0	0	0	0	1	0	1	0	0	1	0	1	0
TR068	TR	Pus	MICU	8	0	0	0	0	0	0	1	0	1	0	0	1	0	0	0
TR069	TR	Sputum	MICU	9	1	0	0	0	0	1	1	0	1	1	0	1	0	0	0
TR070	TR	Blood	MICU	10	0	0	0	0	0	0	1	0	1	1	0	0	0	0	0
TR071	TR	Urine	MICU	11	0	0	0	0	0	0	0	0	0	1	0	0	1	1	0
TR074	TR	Urine	MICU	11	0	0	1	1	0	0	1	0	1	0	0	0	0	1	0
TR082	TR	Urine	MICU	12	0	1	0	0	0	0	1	0	1	0	0	1	0	1	0
TR084	TR	Urine	MICU	13	1	1	0	0	0	0	1	0	1	1	0	1	0	1	0
TR085	TR	Urine	MICU	9	0	0	0	0	0	0	1	0	1	0	0	1	0	1	1
TR086	TR	Urine	MICU	8	0	0	0	0	1	0	1	0	0	1	0	1	0	0	0
TR087	TR	Blood	MICU	7	0	0	0	0	0	0	1	1	0	1	1	0	0	0	1
TR088	TR	Blood	MICU	6	0	1	0	0	0	0	0	0	0	1	0	1	0	1	1
TR090	TR	Blood	MICU	4	1	1	0	1	0	1	1	0	1	1	0	1	0	0	1
TR096	TR	Blood	MICU	2	0	1	0	0	0	0	1	0	0	1	0	1	0	0	0
TR098	TR	Sputum	MICU	21	0	0	0	1	0	0	1	0	0	1	0	0	0	0	1
TR104	TR	Sputum	MICU	23	0	0	0	0	0	0	1	0	0	1	0	0	0	1	0
TR106	TR	Sputum	MICU	25	1	1	1	1	0	0	0	0	1	1	0	0	1	1	0
TR107	TR	Sputum	MICU	12	0	1	0	0	0	0	1	0	1	1	0	1	0	1	0
TR108	TR	Pus	MICU	18	0	1	1	0	0	0	0	0	1	1	0	1	0	1	0
TR111	TR	Sputum	MICU	9	0	1	1	0	1	0	1	0	0	0	0	1	0	1	0
TR113	TR	Sputum	MICU	8	1	1	1	0	0	0	1	1	0	0	0	1	0	1	0
TR115	TR	Sputum	MICU	11	0	1	1	0	0	0	0	0	1	0	0	1	0	0	0
TR118	TR	Sputum	MICU	15	0	1	1	0	0	0	0	0	0	0	0	1	0	0	1
TR120	TR	Sputum	MICU	14	1	1	0	1	0	1	0	0	0	0	0	1	0	0	1
TR123	TR	Sputum	MICU	13	0	1	0	0	1	0	1	0	1	1	0	1	0	0	1
TR124	TR	Pus	MICU	12	0	0	1	0	0	0	1	0	1	1	1	0	0	0	1
YL005	YL	NA	MICU	21	0	1	1	0	1	0	1	0	1	1	0	0	0	0	0
YL006	YL	NA	MICU	30	0	0	1	0	0	0	0	0	0	1	0	1	1	0	0
Total					103	78	48	42	38	29	139	27	97	176	25	116	27	77	59
Note
PA: Pattani Hospital
PSU: Songklanagarind Hospital
PT: Phatthalung Hospital
SK: Songkhla Hospital
ST: Satun Hospital
TR: Trang Hospital
YL: Yala Hoapital
NA: not available
PICU: pediatric intensive care unit
NICU: neonatal intensive care unit
MICU: medicine intensive care unit
SICU: surgical intensive care unit
MS: male surgery
MM: male medicine
GM: general medicine
SE: surgical emergency
DM: diabetes mellitus
HTN: hypertension
DLD: dyslipidemia
CKD: chronic kidney disease
CVA: cerebrovascular disease
CAD: coronary artery disease
PD: pulmonary disease
CTX: ceftriaxone
CAZ: ceftazidime
IMP: imipenem
MEM: meropenem
ERT: ertapenem
PIP/TAZ: piperacillin/tazobactam
AMGs: aminoglycosides (amikacin/gentamycin)
FQs: fluoroquinolones (levofloxacin/ciprofloxacin)
Other: azithromycin, colistin, tigecycline, or cefoperazone/sulbactam
0 = no
1 = yes

## Sheet: Tabla S2
Table S2. Genome assembly quality of CRAB clinical isolates.
Isolate code	Hospital	Sample source	Assembly quality
			# contigs (≥ 0 bp)	# contigs (≥ 1000 bp)	# contigs (≥ 5000 bp)	# contigs (≥ 10000 bp)	# contigs (≥ 25000 bp)	# contigs (≥ 50000 bp)	Total length (≥ 0 bp)	Total length (≥ 1000 bp)	Total length (≥ 5000 bp)	Total length (≥ 10000 bp)	Total length (≥ 25000 bp)	Total length (≥ 50000 bp)	# contigs	Largest contigs	Total length	GC (%)	N50	N75	L50	L75	# N's per 100 kbp
PA025	PA	Sputum	151	59	46	36	32	22	3917733	3896821	3855473	3786764	3728032	3374840	68	741490	3903026	38.88	146142	82971	7	16	2.51
PA029	PA	Sputum	57	27	23	18	16	10	3920491	3913667	3907431	3872328	3849750	3621430	30	990847	3915436	38.73	444207	406704	3	5	9.81
PA030	PA	Sputum	126	60	46	40	34	25	3906004	3890348	3860685	3810961	3715070	3373224	69	272906	3895706	38.94	160477	72835	10	18	22.26
PA032	PA	Sputum	133	98	82	66	47	31	3923257	3909988	3864733	3752700	3437451	2889878	110	211414	3918287	38.92	77797	44332	17	33	24.5
PA033	PA	Sputum	144	69	46	39	31	24	4155362	4135715	4082942	4028600	3906591	3636155	79	342770	4143400	38.99	143923	95726	9	17	27.83
PA036	PA	Sputum	138	66	49	40	32	23	4006253	3988534	3949826	3879706	3745738	3404911	77	272907	3995415	38.83	164326	97165	10	17	19.32
PA037	PA	Sputum	131	58	44	37	32	23	3909910	3892298	3862432	3802861	3721621	3380881	69	272906	3898881	38.93	164328	96687	9	17	17.11
PSU043	PSU	Sputum	72	37	30	25	23	15	3941129	3934059	3921829	3893859	3870100	3599251	39	468905	3935650	38.86	263811	216295	6	10	14.28
PSU044	PSU	Sputum	108	53	42	38	33	24	3891874	3878565	3857392	3822559	3751654	3400552	63	267002	3885244	38.93	157730	97165	10	18	19.97
PSU048	PSU	Sputum	148	64	49	39	34	21	3854744	3837022	3797666	3724697	3651757	3160232	69	389915	3840319	38.89	157057	80113	9	17	7.29
PSU051	PSU	Tissue	88	39	34	30	27	21	3967678	3957896	3950593	3927882	3878778	3690466	40	501301	3958489	38.83	257894	124176	6	12	12.13
PSU052	PSU	Sputum	99	42	36	30	28	22	4003978	3992352	3980673	3938472	3902176	3713859	43	419890	3993212	38.83	204938	124190	7	14	14.57
PSU054	PSU	Urine	199	80	53	43	37	23	4042788	4014749	3948280	3877354	3769650	3301886	92	478113	4022855	38.91	145000	71132	9	19	16.9
PSU056	PSU	Sputum	90	49	41	33	27	22	4286138	4275462	4260836	4206812	4098150	3944820	55	447815	4279602	38.93	241591	108011	7	13	13.13
PSU066	PSU	Pus	156	71	46	36	29	20	4016912	3997292	3933742	3862040	3727556	3388554	80	368840	4002967	38.87	181745	102979	8	15	21.61
PSU067	PSU	Body fluid	119	56	45	40	33	23	3901266	3885398	3859242	3821902	3720164	3335072	67	272528	3892787	38.9	164359	97165	9	17	24.97
PSU068	PSU	Body fluid	121	87	69	65	50	30	3994442	3984547	3944177	3910888	3628197	2884626	93	254447	3988369	38.89	75556	47087	15	33	16.87
PSU072	PSU	Pus	98	49	43	38	33	24	3892712	3880498	3867387	3828375	3759602	3388192	58	272528	3886197	38.91	156549	84578	10	18	22.36
PSU073	PSU	Sputum	166	103	78	71	51	30	4288202	4270853	4202579	4153435	3788996	3001487	114	350060	4278212	38.85	73126	45675	16	35	15.78
PSU075	PSU	Body fluid	112	60	49	43	37	24	3862016	3848894	3822937	3772119	3674135	3149119	70	272894	3854886	38.95	124176	71916	11	20	17.28
PSU078	PSU	Sputum	145	103	83	69	49	33	4031309	4019013	3969181	3873337	3541088	2987103	112	196355	4025052	38.87	76310	47568	18	34	21.59
PSU079	PSU	Sputum	133	61	48	45	39	27	3852399	3837370	3811362	3784772	3687865	3221953	70	260540	3843167	39	122061	67191	11	22	12.67
PSU080	PSU	Sputum	135	62	46	40	32	22	3852183	3835673	3792172	3748342	3607588	3241622	68	458362	3839862	38.91	163010	77125	8	17	5.1
PSU081	PSU	Sputum	145	60	43	39	35	25	3981013	3961793	3915399	3885903	3816997	3421233	68	505727	3967575	38.86	146242	75398	8	18	7.16
PSU082	PSU	Sputum	115	59	42	40	32	24	3801349	3787688	3750139	3731794	3613074	3343076	68	309459	3793606	38.93	136130	87473	9	18	17.34
PSU083	PSU	Sputum	134	63	50	42	39	31	3857649	3842483	3808078	3756397	3699050	3423984	67	302806	3844990	38.89	107336	69633	12	22	12.22
PSU084	PSU	Body fluid	118	56	41	40	33	24	3796737	3782292	3746824	3738016	3632462	3321595	66	309459	3788503	38.93	131012	83689	9	18	20.25
PSU087	PSU	Sputum	72	27	22	17	15	9	3935538	3924790	3913977	3878874	3852810	3632594	33	1148982	3928478	38.71	444067	406704	3	5	12.29
PSU088	PSU	Pus	169	62	46	39	34	24	4027886	4004461	3960880	3909515	3825817	3468617	71	500771	4010662	38.91	144957	77204	8	18	14.51
PSU089	PSU	Body fluid	225	77	51	43	35	24	4066345	4031417	3960627	3903404	3780016	3393591	93	477611	4042890	38.92	144956	75398	9	19	16.62
PSU091	PSU	Sputum	145	64	46	42	37	27	3982134	3963526	3916088	3886592	3798377	3427195	73	505854	3969692	38.86	122684	71076	9	20	7.28
PSU092	PSU	Blood	107	54	38	33	29	23	3895389	3882994	3840830	3805984	3735273	3547411	61	445214	3887235	38.99	147000	102712	8	15	19.89
PSU099	PSU	Urine	72	51	42	37	33	24	4067402	4061247	4044251	4005584	3936804	3630229	53	391270	4062766	38.96	162277	102344	9	16	16.81
PSU100	PSU	Blood	158	67	46	41	34	22	3807427	3785685	3731192	3692730	3573874	3140051	75	458362	3791126	38.93	159331	70659	8	17	12.56
PSU102	PSU	Urine	128	54	42	41	31	24	3787928	3772337	3747444	3738636	3583017	3320923	63	309459	3777937	38.92	153562	97165	9	17	20.28
PSU103	PSU	Urine	139	71	50	44	36	24	3952929	3934493	3878251	3830173	3728370	3275380	82	292972	3941588	38.94	131011	73649	11	20	19.36
PSU104	PSU	Sputum	138	92	69	58	36	20	3823359	3807980	3753697	3675931	3273726	2680654	104	559378	3817751	38.98	105886	43967	11	24	20.2
PSU105	PSU	Sputum	117	54	43	40	34	26	3898055	3881627	3861538	3837826	3742136	3445937	64	292632	3888798	38.92	139622	78051	10	19	12.34
PSU107	PSU	Sputum	118	83	74	63	45	30	3860642	3849642	3823900	3746739	3471306	2941948	92	211414	3855436	38.91	80753	50609	15	30	24.72
PSU108	PSU	Sputum	165	80	57	49	42	30	4274537	4252101	4202257	4143103	4031561	3581702	90	261245	4259929	38.97	119397	60106	12	24	20.26
PSU109	PSU	Sputum	112	58	45	41	31	22	3898396	3885834	3857809	3830317	3688540	3332147	64	272528	3890252	38.9	162093	99140	9	17	24.86
PSU110	PSU	Sputum	135	88	76	62	46	30	3877502	3865479	3828641	3725081	3473021	2882674	94	211414	3869533	38.96	77548	47656	16	31	20.03
PSU111	PSU	Sputum	140	59	42	40	31	24	3803756	3786827	3749278	3730933	3599485	3355415	69	309459	3792942	38.92	136130	97165	9	17	20.38
PSU114	PSU	Urine	67	24	20	15	15	10	3941003	3931414	3925141	3890083	3890083	3698712	28	1148982	3933782	38.9	442983	370806	3	6	12.2
PSU116	PSU	Urine	103	49	44	40	35	26	3971093	3959717	3952157	3927530	3836953	3532355	50	322963	3960378	38.83	135599	81064	9	18	12.17
PSU119	PSU	Blood	124	61	44	41	32	24	3802177	3786726	3749177	3721553	3590105	3314681	71	309459	3793149	38.92	131012	87473	9	18	20.35
PSU120	PSU	Urine	121	49	39	37	31	24	3935106	3920559	3902273	3883929	3788240	3519803	57	361203	3925468	38.93	162097	97165	9	17	12.18
PSU121	PSU	Urine	143	66	52	45	37	22	3908359	3892458	3861297	3806105	3671281	3078508	73	292680	3897218	38.93	157690	56186	10	20	14.34
PSU122	PSU	Urine	147	57	44	35	30	22	3954277	3935387	3903234	3842388	3762100	3452147	64	319918	3940314	38.95	205494	111635	8	15	14.75
PSU125	PSU	Blood	68	27	22	17	15	10	3865483	3856786	3849217	3814105	3785556	3609437	29	1148982	3857875	38.81	444067	352206	3	5	7.49
PSU127	PSU	Sputum	120	84	75	65	49	29	3916921	3906947	3880532	3810651	3544797	2816507	91	211411	3911588	38.9	76942	45774	16	32	29.43
PSU128	PSU	Body fluid	265	142	103	86	57	19	3944167	3907147	3808153	3684199	3185809	1852035	168	237968	3925343	38.94	47873	27608	22	48	14.65
PSU129	PSU	Urine	127	64	47	39	34	23	4069735	4058096	4018949	3964777	3870251	3507635	66	330809	4059842	39.03	147188	107399	9	17	11.7
PSU130	PSU	Sputum	138	86	73	61	45	30	3878713	3865440	3826683	3736695	3477367	2923195	93	211314	3870102	38.96	77796	50609	15	30	19.92
PSU131	PSU	Sputum	236	91	60	46	39	24	4031682	3994628	3911400	3813423	3690437	3164252	107	478113	4006112	38.98	139725	53720	10	21	11.91
PSU133	PSU	Urine	151	65	54	45	35	24	3837073	3818830	3791299	3730359	3558460	3144107	70	279062	3822510	38.93	132007	73291	11	20	12.64
PSU137	PSU	Body fluid	1009	48	40	34	28	17	3968790	3849852	3835182	3792827	3690371	3302061	58	621630	3855718	38.8	188379	115705	6	12	55.58
PSU139	PSU	Pus	56	29	23	18	18	13	3938874	3932055	3922858	3887800	3887800	3696432	33	781015	3934318	38.9	442983	202069	4	7	9.71
PSU141	PSU	Urine	119	83	72	63	49	32	3915573	3904378	3877298	3817074	3591444	2986690	90	211314	3909139	38.88	77548	50743	16	31	27.12
PSU142	PSU	Sputum	129	54	40	32	27	21	3911819	3897470	3863826	3810252	3729964	3498254	57	319918	3899452	38.94	223325	112396	8	14	12.18
PSU143	PSU	Urine	138	63	46	41	34	21	3928079	3911162	3872666	3836480	3726678	3230968	72	293072	3916723	38.95	162450	96829	9	18	21.96
PT003	PT	Urine	172	106	83	75	53	30	4327025	4310785	4252954	4191695	3790511	2944909	114	328281	4316104	38.85	72743	43420	17	37	15.48
PT004	PT	Sputum	123	65	47	42	36	28	4283314	4267446	4224395	4188750	4085289	3788849	75	371999	4274742	38.97	150360	94203	10	19	25.03
PT005	PT	Sputum	122	58	46	37	31	23	3896197	3881288	3850003	3789164	3685397	3377175	63	429051	3885135	38.94	165839	103559	8	16	14.75
PT006	PT	Sputum	72	29	24	19	18	11	3938495	3927096	3919602	3884544	3873999	3601788	35	1149454	3930890	38.9	442874	219561	3	6	4.88
PT007	PT	Sputum	90	55	46	40	35	21	3907249	3898934	3884025	3842782	3748044	3236819	58	477570	3900840	38.82	196034	75952	7	17	12.33
PT008	PT	Sputum	115	57	45	41	32	24	3900586	3886904	3861670	3834079	3700313	3371294	64	272528	3891443	38.89	162091	81201	9	18	22.33
PT009	PT	Sputum	149	64	45	40	36	24	3981639	3963614	3913779	3878128	3821887	3390110	71	426292	3968259	38.84	146286	77418	9	18	7.26
PT011	PT	Sputum	64	26	21	16	15	8	3864525	3855485	3848315	3813203	3802658	3541461	31	1149082	3858404	38.81	444067	407100	3	5	15.06
PT012	PT	Sputum	130	56	43	36	30	22	3944662	3931037	3900362	3850444	3746686	3438462	59	427195	3933261	38.88	211627	77339	8	15	14.64
PT018	PT	Sputum	67	28	23	18	17	11	3885150	3876233	3868934	3833830	3823285	3587826	32	874960	3878544	38.92	442858	218694	3	6	9.85
PT020	PT	Sputum	143	83	71	60	45	32	3867604	3852929	3816227	3739226	3499110	3051509	89	211414	3857049	38.96	78867	54875	15	29	27.46
PT022	PT	Sputum	146	64	45	40	36	25	3981218	3962772	3912937	3877286	3821045	3414565	73	426292	3968901	38.84	144956	77418	10	19	4.84
PT023	PT	Urine	101	43	33	27	24	19	4028473	4014963	3994705	3955386	3906868	3743855	47	494806	4018235	38.89	238513	175873	7	12	14.38
PT027	PT	Urine	135	62	50	44	36	24	3877566	3857947	3830713	3786495	3671037	3190641	75	272528	3866682	38.9	139762	72835	10	19	27.23
PT028	PT	Sputum	59	26	21	16	15	9	3863805	3856499	3849329	3814226	3803681	3568222	29	1094368	3858211	38.81	444067	406704	3	5	7.39
PT030	PT	Sputum	69	27	23	18	17	10	3941144	3932651	3926407	3891304	3880759	3603822	29	1093107	3933755	38.9	444067	406604	3	5	7.27
PT031	PT	Sputum	168	99	80	69	49	26	3835951	3814660	3767602	3685915	3334846	2476142	116	232773	3825974	38.96	73147	38834	17	36	22.53
PT034	PT	Sputum	72	27	23	18	17	10	3940505	3930991	3924522	3889464	3878919	3616943	29	1148982	3932199	38.9	444067	407000	3	5	9.56
PT035	PT	Sputum	72	27	23	18	17	10	3940392	3931226	3924757	3889690	3877609	3618262	30	1150035	3933042	38.9	444067	407100	3	5	12.18
PT036	PT	Sputum	114	58	46	42	33	24	3878330	3864494	3833115	3805623	3682252	3306194	67	272528	3870564	38.91	161065	81201	9	18	19.76
PT037	PT	Sputum	134	62	49	44	35	24	3877783	3860459	3827970	3790630	3656921	3223585	71	261123	3866350	38.9	139927	73916	10	19	25.22
PT038	PT	Sputum	85	48	42	37	32	23	3822259	3813109	3801954	3767225	3671015	3373668	54	620758	3816750	38.85	181850	76137	7	16	17.5
PT039	PT	Sputum	136	66	44	35	29	21	3805712	3786718	3728818	3656108	3572670	3271427	74	480723	3792034	38.93	163966	86649	7	15	7.41
PT040	PT	Sputum	67	28	23	18	17	10	3939810	3932283	3923994	3888891	3878346	3617264	30	1093150	3933387	38.9	444067	407100	3	5	12.2
PT041	PT	pus	42	25	21	19	17	16	4035450	4031817	4026067	4012593	3984230	3957706	26	783251	4032637	39.03	318474	207948	4	8	12.03
PT043	PT	Sputum	124	57	47	42	33	25	3900864	3884966	3861673	3826394	3692942	3371641	65	260539	3890197	38.89	140362	81201	10	19	24.96
PT044	PT	Sputum	115	56	44	39	32	24	3900678	3885888	3860540	3823200	3721462	3392546	66	272528	3892471	38.9	164359	97165	9	17	22.4
PT046	PT	Sputum	142	73	59	50	39	26	4195468	4179025	4149339	4077426	3905351	3453964	79	301886	4183956	38.97	132711	67062	10	21	18.45
PT047	PT	Sputum	54	27	24	20	20	17	3933720	3929157	3925581	3893949	3893949	3816456	27	842548	3929157	38.96	297761	179805	4	9	16.98
PT049	PT	Sputum	173	97	82	74	50	25	3915154	3895028	3861230	3803380	3395965	2458442	112	232773	3904696	38.88	71922	39363	17	36	27.27
PT050	PT	Sputum	111	55	42	38	32	23	3858153	3843984	3815230	3787933	3697909	3361930	65	272528	3850721	38.9	164344	97165	9	17	22.75
PT052	PT	pus	67	29	23	18	17	10	3939169	3930660	3922141	3887037	3876492	3617264	33	1093315	3933022	38.9	444067	407100	3	5	9.79
PT054	PT	Sputum	116	53	42	38	31	24	3901384	3886978	3864703	3837112	3732836	3449328	61	272528	3892158	38.9	168638	97165	9	17	22.56
PT058	PT	Sputum	95	48	42	40	35	23	3846553	3834851	3816122	3797466	3730375	3237375	57	272528	3840629	38.91	164359	73916	9	18	22.83
PT060	PT	Sputum	130	57	47	42	35	23	3898562	3881221	3858473	3821133	3719396	3258165	68	272528	3888309	38.89	134373	81201	10	18	24.82
PT061	PT	Sputum	178	105	81	73	51	28	4331443	4311950	4244086	4182748	3785464	2907271	116	328312	4319283	38.85	73126	45675	16	35	15.67
PT062	PT	pus	63	29	23	18	17	10	3938863	3931070	3922422	3887318	3876773	3617429	32	1093315	3932824	38.9	444067	407100	3	5	9.64
PT063	PT	Sputum	155	97	81	66	44	33	3926328	3909446	3863322	3754798	3418803	3048713	106	154321	3915326	38.93	78870	53055	17	31	19.74
PT064	PT	Sputum	67	30	24	19	18	11	3939252	3930985	3922466	3887363	3876818	3617587	34	874960	3933347	38.9	444067	218627	3	6	9.71
PT069	PT	Sputum	319	163	120	99	60	21	4170546	4124594	4024563	3878755	3189413	1789228	193	152481	4146118	38.97	45197	26940	28	57	9.43
PT071	PT	Sputum	68	29	23	18	17	11	3939221	3930782	3922263	3887160	3876615	3642894	33	874960	3933144	38.9	444067	218466	3	6	12.28
PT073	PT	Sputum	63	29	24	19	18	11	3939331	3932445	3924156	3889052	3878507	3617425	31	874960	3933549	38.9	444067	218517	3	6	9.71
PT074	PT	Sputum	125	61	48	43	36	24	3898555	3883351	3856864	3819524	3717787	3231852	69	272528	3888617	38.89	131010	73916	11	19	25
PT078	PT	Sputum	125	51	41	38	32	24	3920834	3904930	3880454	3852262	3745483	3450925	61	260540	3910995	38.91	168396	92787	10	17	24.85
PT080	PT	Sputum	125	59	48	43	34	25	3880234	3864655	3842280	3804940	3659844	3322560	67	260539	3869826	38.89	139927	81201	10	19	24.94
SK001	SK	Sputum	165	72	60	50	41	24	3938629	3920551	3885628	3816385	3697138	3072019	79	411125	3925308	38.96	112619	57485	10	22	7.39
SK002	SK	Sputum	118	52	42	40	34	27	3934901	3921042	3902756	3884412	3788723	3519944	59	258229	3925650	38.93	138387	91709	11	19	19.56
SK005	SK	Sputum	105	54	46	42	35	25	3889690	3876732	3860631	3831697	3706921	3332506	63	332584	3882840	38.97	140113	80092	10	19	22.23
SK009	SK	Sputum	140	82	64	57	48	30	3934147	3921918	3875607	3825518	3665925	3011030	89	313170	3926327	38.9	94108	51346	14	29	14.64
SK011	SK	Pus	109	50	40	38	32	25	3933753	3920773	3902487	3884143	3788454	3520017	57	292472	3925497	38.93	162097	91605	9	18	14.9
SK014	SK	Sputum	182	71	57	47	42	30	3919150	3895992	3861978	3796468	3694343	3238414	79	233170	3901579	38.9	106595	61226	13	25	7.36
SK015	SK	Sputum	129	54	33	28	25	20	3928783	3912533	3862442	3826163	3771257	3614230	62	505346	3917838	38.97	193973	133864	7	13	21.72
SK016	SK	Sputum	77	37	29	23	22	17	3939789	3931496	3917779	3881289	3868481	3698005	39	585846	3933087	38.93	298975	162284	5	9	9.69
SK022	SK	Sputum	164	64	44	35	29	21	3810084	3785483	3730602	3660182	3576744	3280974	75	480723	3792722	38.93	164066	86649	7	15	15.37
SK025	SK	Urine	99	53	43	39	34	28	3913101	3901708	3884589	3852731	3761191	3547490	61	312946	3906728	38.92	150312	81048	10	19	17.2
SK028	SK	Blood	111	54	44	39	32	25	3901145	3887081	3866495	3832794	3726910	3443465	63	272528	3892731	38.9	162093	78217	10	18	24.97
SK031	SK	Sputum	134	66	50	40	33	21	3853574	3839376	3798753	3727726	3616772	3160288	70	349203	3842010	38.89	157660	73826	9	17	5.05
SK032	SK	Sputum	141	68	46	43	34	26	4007880	3990972	3936381	3912533	3776791	3447814	78	293071	3997011	38.82	140362	78052	11	20	19.16
SK033	SK	Sputum	152	66	50	40	34	21	3857080	3839182	3797542	3726809	3637641	3147495	71	349303	3842536	38.89	148900	73812	9	17	9.94
SK034	SK	Sputum	106	53	44	40	33	25	3963518	3951757	3934653	3902650	3803301	3486177	60	272528	3956533	38.99	157208	81201	10	18	24.26
SK035	SK	Sputum	163	64	49	39	32	22	3857451	3838907	3798573	3727840	3617781	3237868	69	349203	3842217	38.89	148900	91422	9	17	7.65
SK037	SK	Urine	152	67	43	33	27	18	3947418	3926005	3866340	3794639	3684531	3333394	79	505778	3934109	38.97	171615	110761	7	14	22.06
SK038	SK	Body fluid	119	46	39	29	25	21	4068461	4051811	4037621	3965968	3889390	3763463	52	434192	4056336	39.1	201707	128876	7	13	16.79
SK039	SK	Sputum	123	58	40	38	31	24	3801855	3786763	3748004	3729658	3624104	3381087	68	309459	3793457	38.92	136130	97165	9	17	17.48
SK040	SK	Sputum	118	60	41	32	27	20	3940415	3925116	3876400	3816207	3716759	3460142	69	505347	3931468	38.97	171775	110744	7	14	17.32
SK041	SK	Sputum	144	58	46	39	32	20	3849320	3832918	3804615	3750833	3653665	3186124	60	362623	3834240	38.89	162153	80405	8	16	10.04
SK042	SK	Sputum	161	65	53	44	41	29	3910038	3890635	3860893	3802493	3746163	3299716	69	243266	3893415	38.9	112619	67451	12	23	15.05
SK043	SK	Sputum	88	44	40	38	31	24	3867101	3857759	3851337	3837437	3741284	3479982	50	272528	3861285	38.9	164359	99140	9	16	27.37
SK044	SK	Sputum	108	54	44	41	35	26	3933678	3919556	3901369	3873177	3777488	3438064	63	266902	3925418	38.93	139722	82866	10	19	19.54
SK045	SK	Urine	125	59	47	41	32	23	3882988	3867004	3841807	3797801	3663776	3298625	69	272528	3873980	38.91	162093	81201	9	18	27.28
SK049	SK	Sputum	88	45	41	38	32	24	3870258	3859620	3853198	3829450	3744003	3426528	53	272528	3865033	38.9	162093	97165	9	17	22.17
SK050	SK	Sputum	122	55	47	42	35	26	3891031	3876480	3860379	3824561	3699785	3370937	64	332644	3882617	38.97	131009	77710	10	20	22.38
SK053	SK	Sputum	126	58	45	44	37	27	3853218	3839914	3813906	3805098	3697687	3314006	65	260540	3844551	39.01	131012	69053	11	21	22.73
SK054	SK	Blood	166	65	49	39	33	21	3859525	3841260	3798444	3727828	3638655	3172705	69	349303	3843982	38.89	148900	73826	9	17	12.49
SK055	SK	Sputum	107	39	35	30	26	18	3937584	3923895	3917615	3886317	3821249	3549353	40	472200	3924556	38.87	239931	124491	7	12	17.07
SK056	SK	Sputum	163	66	37	30	25	19	3952476	3928210	3853149	3799922	3706989	3486270	80	630990	3937579	38.97	190730	110774	6	13	14.55
SK057	SK	Sputum	114	58	45	41	31	23	3904102	3890735	3861706	3834214	3692437	3381335	66	272528	3896019	38.89	164359	97165	9	17	19.56
SK058	SK	Sputum	94	43	33	27	22	16	4029020	4018466	3998210	3958970	3889079	3700298	47	468905	4021260	38.9	289877	216295	6	10	14.2
SK059	SK	Sputum	113	50	38	34	29	21	3916117	3901975	3871378	3844634	3764968	3479151	57	505346	3906278	38.97	190730	108032	7	14	19.66
SK061	SK	Sputum	121	58	46	41	32	23	3902621	3888466	3861623	3824283	3693004	3326038	65	272528	3893330	38.9	162093	97165	9	17	27.3
SK062	SK	Sputum	147	68	51	45	38	28	3991931	3973211	3934998	3888159	3781740	3407751	78	257280	3979494	38.81	127618	72835	12	22	24.1
SK063	SK	Sputum	170	67	48	38	33	21	3855525	3837634	3785396	3714933	3640968	3175669	70	389914	3839449	38.88	141833	86331	9	17	12.55
SK066	SK	Sputum	142	38	29	24	21	16	4179094	4157240	4130716	4091973	4042985	3835713	45	729364	4162446	38.75	434486	170087	4	8	20.76
SK067	SK	Blood	151	67	44	33	28	20	3947214	3927078	3870629	3791222	3705340	3412831	77	368845	3933468	38.97	181269	110761	8	15	19.4
SK069	SK	Sputum	148	70	51	45	37	26	4018586	3996164	3948700	3904150	3759249	3349034	82	359418	4004842	39.02	119158	83223	11	21	11.79
SK070	SK	Blood	143	54	46	38	29	24	4186330	4169122	4152240	4092376	3973145	3780223	58	641275	4172120	38.68	170612	88836	7	15	25.45
SK075	SK	Sputum	121	60	47	41	32	23	3901958	3887367	3860951	3818305	3687026	3327107	69	272528	3893473	38.9	162093	97165	9	17	27.46
SK078	SK	Sputum	117	58	45	44	37	26	3853895	3840315	3813893	3805085	3683771	3270036	67	260540	3846009	39.01	155304	69195	10	20	22.85
SK079	SK	Sputum	126	58	46	44	37	28	3853044	3838204	3813320	3796578	3683829	3341306	66	260540	3843195	39	131013	69053	11	21	14.7
ST001	ST	Sputum	145	65	48	40	36	25	4125275	4106651	4067110	4010420	3930168	3565093	72	471678	4111972	39.02	114306	92645	9	19	11.5
ST009	ST	Sputum	126	61	48	45	38	29	3852577	3839234	3813225	3788795	3667961	3333143	67	260540	3843049	39	113438	69053	11	22	15.09
ST010	ST	Sputum	112	63	48	42	36	26	3880064	3867914	3835278	3798775	3686164	3317995	70	312972	3872681	38.93	123627	72833	10	20	10.12
ST024	ST	Sputum	114	48	39	26	23	18	4278441	4261357	4241549	4151694	4108123	3927690	56	479238	4266726	38.89	357979	170791	5	10	24.73
ST032	ST	Urine	129	58	45	43	37	28	3852709	3838471	3812462	3795571	3698663	3356036	65	260540	3842894	39	122061	69053	11	21	15.09
ST034	ST	Sputum	112	48	36	24	20	16	4236272	4218967	4194380	4109867	4056262	3923539	57	825293	4224828	38.88	250219	210118	5	9	20.26
ST035	ST	Sputum	145	63	49	38	33	23	4047647	4026918	3989431	3910156	3840997	3462668	73	491584	4034022	38.98	162627	71166	8	17	9.42
TR005	TR	Urine	163	79	54	44	37	24	3909138	3888250	3817210	3738045	3626315	3133609	91	313042	3896532	38.88	135926	61110	10	21	24.56
TR010	TR	Urine	148	79	56	46	37	22	3908231	3890968	3832875	3751825	3602316	3060943	90	312861	3898220	38.88	135883	57049	10	20	22.04
TR011	TR	Blood	148	69	51	44	35	26	3936490	3917646	3868598	3814465	3679184	3308717	82	293071	3925989	38.9	140356	72835	11	21	19.38
TR014	TR	Blood	158	78	56	47	39	24	3910064	3892141	3835193	3765703	3637698	3096420	88	313304	3898927	38.88	122267	61678	11	21	26.85
TR015	TR	Blood	154	82	57	47	37	21	3912131	3896577	3835837	3757343	3599597	3002385	90	288767	3901796	38.87	135883	57049	10	20	19.45
TR019	TR	Blood	107	51	40	37	32	24	3892694	3879966	3858629	3833644	3762739	3456996	59	272906	3884842	38.93	164606	97165	9	17	17.53
TR020	TR	Sputum	95	52	40	37	32	24	3892825	3882756	3859881	3834896	3763991	3458032	59	272906	3887174	38.93	164606	97165	9	17	24.8
TR022	TR	Sputum	124	54	42	39	32	24	3897824	3881769	3850354	3830947	3729304	3406082	61	344629	3886528	38.9	162095	99140	9	17	27.07
TR023	TR	Pus	134	68	48	42	34	26	3937473	3922943	3870784	3826499	3712004	3398819	77	272906	3928564	38.91	153339	79612	11	20	22.17
TR025	TR	Sputum	117	59	47	43	36	25	3895947	3881370	3851229	3821974	3717056	3293786	68	272528	3887501	38.9	131013	77796	11	19	22.33
TR026	TR	Pus	106	54	42	39	33	24	3891695	3881010	3858832	3833847	3752494	3379157	60	292970	3884502	38.92	146641	82866	9	18	15.14
TR028	TR	Sputum	114	43	37	32	27	22	4120446	4103650	4091302	4053114	3967874	3812387	52	404648	4109974	39.01	201707	114411	8	14	14.09
TR029	TR	Pus	103	51	39	36	31	22	3894112	3883445	3860733	3835748	3764843	3410931	58	349107	3887613	38.93	164769	99140	8	16	19.7
TR032	TR	Sputum	99	49	38	35	30	23	3892891	3881569	3860232	3835247	3764342	3484364	56	349476	3886007	38.93	164501	99140	8	16	17.4
TR033	TR	Body fluid	114	85	73	63	48	30	3915866	3906644	3870962	3801082	3553905	2909768	93	211311	3912105	38.9	77548	49626	16	31	22.24
TR035	TR	Sputum	126	65	46	39	32	25	3937198	3922784	3873519	3819640	3716840	3429348	74	292714	3928522	38.91	153339	98253	11	19	22.12
TR036	TR	Pus	163	68	45	40	36	24	4091452	4070728	4013100	3977449	3919392	3456545	77	478891	4076768	38.91	144956	83983	9	18	7.09
TR037	TR	Pus	107	44	35	34	29	22	3879955	3868209	3851078	3842270	3771366	3484149	51	349107	3872589	38.93	184726	110112	8	15	17.43
TR038	TR	Sputum	140	75	51	43	36	23	3908862	3894117	3834486	3772071	3670348	3186394	82	286802	3899004	38.89	135926	77797	10	19	22.16
TR039	TR	Sputum	88	49	40	36	32	27	3900122	3891032	3868339	3842289	3776289	3585773	55	269346	3894868	38.82	164072	88208	9	17	17.36
TR040	TR	Pus	114	45	35	32	27	22	3897624	3885165	3865750	3840765	3769860	3586863	51	434400	3888630	38.93	184726	110285	8	14	17.41
TR041	TR	Sputum	91	45	35	34	29	22	3879402	3869960	3851291	3842483	3771579	3484573	51	349476	3873520	38.94	184726	110112	8	15	22.46
TR042	TR	Sputum	92	38	36	34	30	24	3870084	3859920	3856197	3842198	3786299	3560747	44	435807	3863417	38.89	162093	110139	9	16	24.82
TR043	TR	Sputum	117	69	48	37	31	23	3889050	3876956	3829233	3757238	3663230	3377950	73	526720	3879834	38.95	150790	88861	8	16	12.37
TR045	TR	Pus	94	48	37	34	29	22	3892208	3881829	3860492	3835507	3764602	3484410	55	349107	3886248	38.93	184726	110112	8	15	22.39
TR047	TR	Sputum	114	62	49	44	36	26	4001572	3990246	3955480	3919709	3793620	3407474	68	313433	3993890	38.83	133694	68546	10	20	16.78
TR048	TR	Pus	160	76	53	44	36	24	3909750	3891794	3833701	3762345	3636575	3178544	84	312647	3896986	38.88	135883	69040	10	20	27.05
TR049	TR	Sputum	126	62	48	44	36	26	3967032	3952264	3915186	3885931	3766055	3359583	68	272528	3956413	38.79	131012	77796	11	20	16.99
TR050	TR	Sputum	97	52	41	38	32	24	3891895	3880779	3859633	3834921	3753568	3427713	59	293070	3885149	38.93	162097	97165	9	17	22.42
TR053	TR	Sputum	121	60	47	39	34	25	3826981	3810092	3770022	3709186	3608739	3282313	68	339865	3816194	38.94	143101	83981	10	19	4.95
TR054	TR	Pus	116	51	40	37	32	24	3893542	3881208	3860034	3835049	3764144	3457966	58	272906	3885215	38.93	164769	97165	9	17	19.84
TR058	TR	Sputum	142	69	49	43	34	25	3937300	3921335	3870134	3825849	3700192	3329608	79	292714	3927661	38.9	153339	79668	11	19	19.38
TR061	TR	Sputum	146	78	56	45	37	22	3911566	3894782	3837967	3753751	3630757	3096043	88	286902	3901521	38.88	135883	69040	10	19	24.73
TR062	TR	Sputum	115	53	42	38	32	24	3879315	3865845	3844671	3809838	3724711	3399111	61	292910	3870940	38.92	162097	97165	9	17	17.62
TR063	TR	Sputum	115	54	46	42	35	26	3890296	3876428	3860327	3831661	3706885	3377980	63	332544	3882470	38.97	131009	77710	10	20	19.96
TR065	TR	Pus	114	54	43	40	34	24	3893258	3880916	3859742	3834757	3753404	3353915	61	272906	3885241	38.92	145415	82866	10	18	24.73
TR067	TR	Sputum	146	77	55	44	36	22	3911402	3895578	3838764	3754223	3631229	3122337	86	312949	3901298	38.88	135883	69040	10	19	29.55
TR068	TR	Pus	119	86	74	64	49	29	3914880	3905133	3868321	3798434	3551256	2827873	94	211311	3910389	38.9	76941	45774	16	32	27.08
TR069	TR	Sputum	143	69	46	40	35	27	4273947	4255448	4208386	4163016	4076060	3777286	79	371834	4262974	38.98	150737	94806	9	18	22.24
TR070	TR	Blood	116	51	42	38	31	25	3897708	3883313	3865022	3831278	3731782	3482635	61	272906	3889142	38.92	146647	98907	10	18	24.99
TR071	TR	Urine	123	71	54	46	40	28	3992769	3979835	3938746	3880616	3774477	3334787	80	313270	3985563	38.84	110141	58428	10	22	14.25
TR074	TR	Urine	115	49	38	35	30	22	3894332	3882059	3860722	3835737	3764832	3458758	55	349476	3885936	38.93	184726	110112	8	15	22.31
TR082	TR	Urine	150	77	52	45	38	29	4273439	4256164	4202473	4151981	4026326	3680776	85	301786	4262042	38.97	130783	94203	12	22	13.51
TR084	TR	Urine	153	77	55	46	39	26	3918931	3901161	3847409	3776599	3672072	3186642	85	235780	3906593	38.87	130891	69037	12	22	22.07
TR085	TR	Urine	120	55	40	26	24	19	4287570	4270501	4239151	4137648	4112579	3947951	63	469559	4275909	38.89	243711	170791	7	12	22.64
TR086	TR	Urine	112	49	39	36	31	24	3897626	3885067	3865652	3840667	3769762	3512754	56	286920	3889381	38.93	162092	99140	9	16	22.39
TR087	TR	Blood	134	70	53	45	39	27	3993685	3979313	3938223	3880736	3774595	3320254	79	313270	3984961	38.84	110141	63072	10	21	14.4
TR088	TR	Blood	144	72	46	40	35	26	3896315	3880222	3813706	3764686	3676114	3336172	79	312861	3885177	38.89	135883	69040	11	19	27.31
TR090	TR	Blood	151	79	59	49	40	24	3984314	3968769	3921363	3847474	3710976	3109128	85	312909	3972912	38.76	131018	50995	11	22	21.8
TR096	TR	Blood	140	64	46	42	34	26	3938876	3922794	3874574	3844084	3711885	3398209	74	272906	3928871	38.91	153339	79612	11	20	29.4
TR098	TR	Sputum	116	51	40	37	32	25	3893764	3881167	3859993	3835008	3764103	3483909	56	292970	3884117	38.92	139722	97165	10	18	19.93
TR104	TR	Sputum	115	52	41	38	32	24	3892722	3880361	3859024	3834039	3752686	3426966	59	293007	3884368	38.92	162092	97165	9	17	22.37
TR106	TR	Sputum	93	50	39	36	31	24	3891805	3881479	3860305	3835320	3764415	3484332	57	293010	3885897	38.93	164501	97165	9	17	22.36
TR107	TR	Sputum	143	81	57	43	32	22	3926382	3907339	3852247	3757482	3574430	3184005	91	347460	3914943	38.96	150790	73368	9	18	12.41
TR108	TR	Pus	114	58	47	42	35	26	3896255	3881805	3855945	3821076	3719020	3350226	67	272528	3888148	38.9	131011	77796	11	19	19.75
TR111	TR	Sputum	118	65	45	42	33	25	3909282	3896534	3849995	3826317	3678711	3376261	73	272906	3901916	38.91	148739	87266	10	19	19.66
TR113	TR	Sputum	94	49	39	37	32	24	3878755	3868367	3849383	3830727	3759823	3427197	57	293170	3873299	38.94	162092	97165	9	17	24.97
TR115	TR	Sputum	104	54	42	38	33	24	3893165	3881136	3858424	3823591	3752686	3379250	63	293170	3886992	38.93	146647	82866	9	18	24.93
TR118	TR	Sputum	98	51	39	36	31	24	3893040	3882533	3859658	3834673	3763768	3483789	58	292807	3886635	38.93	164501	97165	9	17	19.79
TR120	TR	Sputum	122	53	42	38	33	25	3893553	3879682	3858508	3823675	3752770	3427171	61	293070	3884326	38.92	139722	97165	10	18	22.58
TR123	TR	Sputum	139	71	63	54	44	25	3924099	3905850	3889054	3816826	3678004	2934607	83	222815	3914372	38.9	110141	49893	13	26	14.66
TR124	TR	Pus	117	49	39	36	31	24	3897593	3884775	3865360	3840375	3769470	3512857	56	286920	3888877	38.93	162092	99140	9	16	19.8
YL005	YL	NA	141	98	84	71	50	28	3917073	3903992	3863487	3771761	3421399	2611836	108	211314	3910351	38.91	76044	40670	18	36	19.84
YL006	YL	NA	112	48	34	29	25	20	3904549	3890866	3854072	3818121	3741388	3563739	54	631011	3894608	38.98	190991	123147	6	12	12.35

## Sheet: Table S3
Table S3. Multilocus sequence typing (MLST) in CRAB clinical isolates.
Isolate code	Hospital	Sample source	Scheme	MLST (Pasteur)							Sequence type (ST)	Comment
				Locus 1	Locus 2	Locus 3	Locus 4	Locus 5	Locus 6	Locus 7
PA025	PA	Sputum	A. baumannii (#2)	Pas_cpn60(40)	Pas_fusA(3)	Pas_gltA(7)	Pas_pyrG(2)	Pas_recA(40)	Pas_rplB(4)	Pas_rpoB(4)	164
PA029	PA	Sputum	A. baumannii (#2)	Pas_cpn60(3)	Pas_fusA(2)	Pas_gltA(2)	Pas_pyrG(2)	Pas_recA(3)	Pas_rplB(4)	Pas_rpoB(4)	374
PA030	PA	Sputum	A. baumannii (#2)	Pas_cpn60(2)	Pas_fusA(2)	Pas_gltA(2)	Pas_pyrG(2)	Pas_recA(2)	Pas_rplB(2)	Pas_rpoB(2)	2
PA032	PA	Sputum	A. baumannii (#2)	Pas_cpn60(27)	Pas_fusA(2)	Pas_gltA(7)	Pas_pyrG(2)	Pas_recA(2)	Pas_rplB(1)	Pas_rpoB(2)	215
PA033	PA	Sputum	A. baumannii (#2)	Pas_cpn60(3)	Pas_fusA(3)	Pas_gltA(2)	Pas_pyrG(4)	Pas_recA(7)	Pas_rplB(2)	Pas_rpoB(4)	25
PA036	PA	Sputum	A. baumannii (#2)	Pas_cpn60(2)	Pas_fusA(2)	Pas_gltA(2)	Pas_pyrG(2)	Pas_recA(2)	Pas_rplB(2)	Pas_rpoB(2)	2
PA037	PA	Sputum	A. baumannii (#2)	Pas_cpn60(2)	Pas_fusA(2)	Pas_gltA(2)	Pas_pyrG(2)	Pas_recA(2)	Pas_rplB(2)	Pas_rpoB(2)	2
PSU043	PSU	Sputum	A. baumannii (#2)	Pas_cpn60(7)	Pas_fusA(7)	Pas_gltA(2)	Pas_pyrG(2)	Pas_recA(8*)	Pas_rplB(4)	Pas_rpoB(4)	-	Nearest ST: 16
PSU044	PSU	Sputum	A. baumannii (#2)	Pas_cpn60(2)	Pas_fusA(2)	Pas_gltA(2)	Pas_pyrG(2)	Pas_recA(2)	Pas_rplB(2)	Pas_rpoB(2)	2
PSU048	PSU	Sputum	A. baumannii (#2)	Pas_cpn60(40)	Pas_fusA(3)	Pas_gltA(7)	Pas_pyrG(2)	Pas_recA(40)	Pas_rplB(4)	Pas_rpoB(4)	164
PSU051	PSU	Tissue	A. baumannii (#2)	Pas_cpn60(7)	Pas_fusA(7)	Pas_gltA(2)	Pas_pyrG(2)	Pas_recA(8)	Pas_rplB(4)	Pas_rpoB(4)	16
PSU052	PSU	Sputum	A. baumannii (#2)	Pas_cpn60(7)	Pas_fusA(7)	Pas_gltA(2)	Pas_pyrG(2)	Pas_recA(8)	Pas_rplB(4)	Pas_rpoB(4)	16
PSU054	PSU	Urine	A. baumannii (#2)	Pas_cpn60(40)	Pas_fusA(3)	Pas_gltA(7)	Pas_pyrG(2)	Pas_recA(40)	Pas_rplB(4)	Pas_rpoB(4)	164
PSU056	PSU	Sputum	A. baumannii (#2)	Pas_cpn60(3)	Pas_fusA(2)	Pas_gltA(7)	Pas_pyrG(2)	Pas_recA(7)	Pas_rplB(1)	Pas_rpoB(3)	126
PSU066	PSU	Pus	A. baumannii (#2)	Pas_cpn60(2)	Pas_fusA(2)	Pas_gltA(2)	Pas_pyrG(2)	Pas_recA(2)	Pas_rplB(2)	Pas_rpoB(2)	2
PSU067	PSU	Body fluid	A. baumannii (#2)	Pas_cpn60(2)	Pas_fusA(2)	Pas_gltA(2)	Pas_pyrG(2)	Pas_recA(2)	Pas_rplB(2)	Pas_rpoB(2)	2
PSU068	PSU	Body fluid	A. baumannii (#2)	Pas_cpn60(3)	Pas_fusA(3)	Pas_gltA(3)	Pas_pyrG(4)	Pas_recA(7)	Pas_rplB(4)	Pas_rpoB(4)	113
PSU072	PSU	Pus	A. baumannii (#2)	Pas_cpn60(2)	Pas_fusA(2)	Pas_gltA(2)	Pas_pyrG(2)	Pas_recA(2)	Pas_rplB(2)	Pas_rpoB(2)	2
PSU073	PSU	Sputum	A. baumannii (#2)	Pas_cpn60(3)	Pas_fusA(3)	Pas_gltA(3)	Pas_pyrG(4)	Pas_recA(7)	Pas_rplB(4)	Pas_rpoB(4)	113
PSU075	PSU	Body fluid	A. baumannii (#2)	Pas_cpn60(2)	Pas_fusA(2)	Pas_gltA(2)	Pas_pyrG(2)	Pas_recA(2)	Pas_rplB(2)	Pas_rpoB(2)	2
PSU078	PSU	Sputum	A. baumannii (#2)	Pas_cpn60(27)	Pas_fusA(2)	Pas_gltA(7)	Pas_pyrG(2)	Pas_recA(2)	Pas_rplB(1)	Pas_rpoB(2)	215
PSU079	PSU	Sputum	A. baumannii (#2)	Pas_cpn60(2)	Pas_fusA(2)	Pas_gltA(2)	Pas_pyrG(2)	Pas_recA(2)	Pas_rplB(2)	Pas_rpoB(2)	2
PSU080	PSU	Sputum	A. baumannii (#2)	Pas_cpn60(40)	Pas_fusA(3)	Pas_gltA(7)	Pas_pyrG(2)	Pas_recA(40)	Pas_rplB(4)	Pas_rpoB(4)	164
PSU081	PSU	Sputum	A. baumannii (#2)	Pas_cpn60(40)	Pas_fusA(3)	Pas_gltA(7)	Pas_pyrG(2)	Pas_recA(40)	Pas_rplB(4)	Pas_rpoB(4)	164
PSU082	PSU	Sputum	A. baumannii (#2)	Pas_cpn60(2)	Pas_fusA(2)	Pas_gltA(2)	Pas_pyrG(2)	Pas_recA(2)	Pas_rplB(2)	Pas_rpoB(2)	2
PSU083	PSU	Sputum	A. baumannii (#2)	Pas_cpn60(40)	Pas_fusA(3)	Pas_gltA(7)	Pas_pyrG(2)	Pas_recA(40)	Pas_rplB(4)	Pas_rpoB(4)	164
PSU084	PSU	Body fluid	A. baumannii (#2)	Pas_cpn60(2)	Pas_fusA(2)	Pas_gltA(2)	Pas_pyrG(2)	Pas_recA(2)	Pas_rplB(2)	Pas_rpoB(2)	2
PSU087	PSU	Sputum	A. baumannii (#2)	Pas_cpn60(3)	Pas_fusA(2)	Pas_gltA(2)	Pas_pyrG(2)	Pas_recA(3)	Pas_rplB(4)	Pas_rpoB(4)	374
PSU088	PSU	Pus	A. baumannii (#2)	Pas_cpn60(40)	Pas_fusA(3)	Pas_gltA(7)	Pas_pyrG(2)	Pas_recA(40)	Pas_rplB(4)	Pas_rpoB(4)	164
PSU089	PSU	Body fluid	A. baumannii (#2)	Pas_cpn60(40)	Pas_fusA(3)	Pas_gltA(7)	Pas_pyrG(2)	Pas_recA(40)	Pas_rplB(4)	Pas_rpoB(4)	164
PSU091	PSU	Sputum	A. baumannii (#2)	Pas_cpn60(40)	Pas_fusA(3)	Pas_gltA(7)	Pas_pyrG(2)	Pas_recA(40)	Pas_rplB(4)	Pas_rpoB(4)	164
PSU092	PSU	Blood	A. baumannii (#2)	Pas_cpn60(2)	Pas_fusA(2)	Pas_gltA(2)	Pas_pyrG(2)	Pas_recA(2)	Pas_rplB(2)	Pas_rpoB(2)	2
PSU099	PSU	Urine	A. baumannii (#2)	Pas_cpn60(7)	Pas_fusA(7)	Pas_gltA(2)	Pas_pyrG(2)	Pas_recA(8)	Pas_rplB(4)	Pas_rpoB(4)	16
PSU100	PSU	Blood	A. baumannii (#2)	Pas_cpn60(40)	Pas_fusA(3)	Pas_gltA(7)	Pas_pyrG(2)	Pas_recA(40)	Pas_rplB(4)	Pas_rpoB(4)	164
PSU102	PSU	Urine	A. baumannii (#2)	Pas_cpn60(2)	Pas_fusA(2)	Pas_gltA(2)	Pas_pyrG(2)	Pas_recA(2)	Pas_rplB(2)	Pas_rpoB(2)	2
PSU103	PSU	Urine	A. baumannii (#2)	Pas_cpn60(2)	Pas_fusA(2)	Pas_gltA(2)	Pas_pyrG(2)	Pas_recA(2)	Pas_rplB(2)	Pas_rpoB(2)	2
PSU104	PSU	Sputum	A. baumannii (#2)	Pas_cpn60(26)	Pas_fusA(4)	Pas_gltA(2)	Pas_pyrG(2)	Pas_recA(9)	Pas_rplB(1)	Pas_rpoB(2)	740
PSU105	PSU	Sputum	A. baumannii (#2)	Pas_cpn60(2)	Pas_fusA(2)	Pas_gltA(2)	Pas_pyrG(2)	Pas_recA(2)	Pas_rplB(2)	Pas_rpoB(2)	2
PSU107	PSU	Sputum	A. baumannii (#2)	Pas_cpn60(27)	Pas_fusA(2)	Pas_gltA(7)	Pas_pyrG(2)	Pas_recA(2)	Pas_rplB(1)	Pas_rpoB(2)	215
PSU108	PSU	Sputum	A. baumannii (#2)	Pas_cpn60(3)	Pas_fusA(3)	Pas_gltA(2)	Pas_pyrG(4)	Pas_recA(7)	Pas_rplB(2)	Pas_rpoB(4)	25
PSU109	PSU	Sputum	A. baumannii (#2)	Pas_cpn60(2)	Pas_fusA(2)	Pas_gltA(2)	Pas_pyrG(2)	Pas_recA(2)	Pas_rplB(2)	Pas_rpoB(2)	2
PSU110	PSU	Sputum	A. baumannii (#2)	Pas_cpn60(27)	Pas_fusA(2)	Pas_gltA(7)	Pas_pyrG(2)	Pas_recA(2)	Pas_rplB(1)	Pas_rpoB(2)	215
PSU111	PSU	Sputum	A. baumannii (#2)	Pas_cpn60(2)	Pas_fusA(2)	Pas_gltA(2)	Pas_pyrG(2)	Pas_recA(2)	Pas_rplB(2)	Pas_rpoB(2)	2
PSU114	PSU	Urine	A. baumannii (#2)	Pas_cpn60(3)	Pas_fusA(2)	Pas_gltA(181)	Pas_pyrG(2)	Pas_recA(3)	Pas_rplB(4)	Pas_rpoB(4)	-	This allelic profile provided non-identified ST.
PSU116	PSU	Urine	A. baumannii (#2)	Pas_cpn60(7)	Pas_fusA(7)	Pas_gltA(2)	Pas_pyrG(2)	Pas_recA(8)	Pas_rplB(4)	Pas_rpoB(4)	16
PSU119	PSU	Blood	A. baumannii (#2)	Pas_cpn60(2)	Pas_fusA(2)	Pas_gltA(2)	Pas_pyrG(2)	Pas_recA(2)	Pas_rplB(2)	Pas_rpoB(2)	2
PSU120	PSU	Urine	A. baumannii (#2)	Pas_cpn60(2)	Pas_fusA(2)	Pas_gltA(2)	Pas_pyrG(2)	Pas_recA(2)	Pas_rplB(2)	Pas_rpoB(2)	2
PSU121	PSU	Urine	A. baumannii (#2)	Pas_cpn60(2)	Pas_fusA(2)	Pas_gltA(2)	Pas_pyrG(2)	Pas_recA(2)	Pas_rplB(2)	Pas_rpoB(2)	2
PSU122	PSU	Urine	A. baumannii (#2)	Pas_cpn60(40)	Pas_fusA(3)	Pas_gltA(212)	Pas_pyrG(2)	Pas_recA(40)	Pas_rplB(4)	Pas_rpoB(4)	1479
PSU125	PSU	Blood	A. baumannii (#2)	Pas_cpn60(3)	Pas_fusA(2)	Pas_gltA(2)	Pas_pyrG(2)	Pas_recA(3)	Pas_rplB(4)	Pas_rpoB(4)	374
PSU127	PSU	Sputum	A. baumannii (#2)	Pas_cpn60(27)	Pas_fusA(2)	Pas_gltA(7)	Pas_pyrG(2)	Pas_recA(2)	Pas_rplB(1)	Pas_rpoB(2)	215
PSU128	PSU	Body fluid	A. baumannii (#2)	Pas_cpn60(3)	Pas_fusA(2)	Pas_gltA(3)	Pas_pyrG(2)	Pas_recA(2)	Pas_rplB(2)	Pas_rpoB(2)	129
PSU129	PSU	Urine	A. baumannii (#2)	Pas_cpn60(7)	Pas_fusA(7)	Pas_gltA(2)	Pas_pyrG(2)	Pas_recA(8)	Pas_rplB(4)	Pas_rpoB(4)	16
PSU130	PSU	Sputum	A. baumannii (#2)	Pas_cpn60(27)	Pas_fusA(2)	Pas_gltA(7)	Pas_pyrG(2)	Pas_recA(2)	Pas_rplB(1)	Pas_rpoB(2)	215
PSU131	PSU	Sputum	A. baumannii (#2)	Pas_cpn60(40)	Pas_fusA(3)	Pas_gltA(7)	Pas_pyrG(2)	Pas_recA(40)	Pas_rplB(4)	Pas_rpoB(4)	164
PSU133	PSU	Urine	A. baumannii (#2)	Pas_cpn60(40)	Pas_fusA(3)	Pas_gltA(212)	Pas_pyrG(2)	Pas_recA(40)	Pas_rplB(4)	Pas_rpoB(4)	1479
PSU137	PSU	Body fluid	A. baumannii (#2)	Pas_cpn60(3)	Pas_fusA(2)	Pas_gltA(2)	Pas_pyrG(2)	Pas_recA(3)	Pas_rplB(4)	Pas_rpoB(4)	374
PSU139	PSU	Pus	A. baumannii (#2)	Pas_cpn60(3)	Pas_fusA(2)	Pas_gltA(2)	Pas_pyrG(2)	Pas_recA(3)	Pas_rplB(4)	Pas_rpoB(4)	374
PSU141	PSU	Urine	A. baumannii (#2)	Pas_cpn60(27)	Pas_fusA(2)	Pas_gltA(7)	Pas_pyrG(2)	Pas_recA(2)	Pas_rplB(1)	Pas_rpoB(2)	215
PSU142	PSU	Sputum	A. baumannii (#2)	Pas_cpn60(40)	Pas_fusA(3)	Pas_gltA(212)	Pas_pyrG(2)	Pas_recA(40)	Pas_rplB(4)	Pas_rpoB(4)	1479
PSU143	PSU	Urine	A. baumannii (#2)	Pas_cpn60(2)	Pas_fusA(2)	Pas_gltA(2)	Pas_pyrG(2)	Pas_recA(2)	Pas_rplB(2)	Pas_rpoB(2)	2
PT003	PT	Urine	A. baumannii (#2)	Pas_cpn60(3)	Pas_fusA(3)	Pas_gltA(3)	Pas_pyrG(4)	Pas_recA(7)	Pas_rplB(4)	Pas_rpoB(4)	113
PT004	PT	Sputum	A. baumannii (#2)	Pas_cpn60(3)	Pas_fusA(3)	Pas_gltA(2)	Pas_pyrG(4)	Pas_recA(7)	Pas_rplB(2)	Pas_rpoB(4)	25
PT005	PT	Sputum	A. baumannii (#2)	Pas_cpn60(40)	Pas_fusA(3)	Pas_gltA(212)	Pas_pyrG(2)	Pas_recA(40)	Pas_rplB(4)	Pas_rpoB(4)	1479
PT006	PT	Sputum	A. baumannii (#2)	Pas_cpn60(3)	Pas_fusA(2)	Pas_gltA(2)	Pas_pyrG(2)	Pas_recA(3)	Pas_rplB(4)	Pas_rpoB(4)	374
PT007	PT	Sputum	A. baumannii (#2)	Pas_cpn60(1)	Pas_fusA(1)	Pas_gltA(1)	Pas_pyrG(1)	Pas_recA(5)	Pas_rplB(1)	Pas_rpoB(1)	1
PT008	PT	Sputum	A. baumannii (#2)	Pas_cpn60(2)	Pas_fusA(2)	Pas_gltA(2)	Pas_pyrG(2)	Pas_recA(2)	Pas_rplB(2)	Pas_rpoB(2)	2
PT009	PT	Sputum	A. baumannii (#2)	Pas_cpn60(40)	Pas_fusA(3)	Pas_gltA(7)	Pas_pyrG(2)	Pas_recA(40)	Pas_rplB(4)	Pas_rpoB(4)	164
PT011	PT	Sputum	A. baumannii (#2)	Pas_cpn60(3)	Pas_fusA(2)	Pas_gltA(2)	Pas_pyrG(2)	Pas_recA(3)	Pas_rplB(4)	Pas_rpoB(4)	374
PT012	PT	Sputum	A. baumannii (#2)	Pas_cpn60(40)	Pas_fusA(3)	Pas_gltA(212)	Pas_pyrG(2)	Pas_recA(40)	Pas_rplB(4)	Pas_rpoB(4)	1479
PT018	PT	Sputum	A. baumannii (#2)	Pas_cpn60(3)	Pas_fusA(2)	Pas_gltA(2)	Pas_pyrG(2)	Pas_recA(3)	Pas_rplB(4)	Pas_rpoB(4)	374
PT020	PT	Sputum	A. baumannii (#2)	Pas_cpn60(27)	Pas_fusA(2)	Pas_gltA(7)	Pas_pyrG(2)	Pas_recA(2)	Pas_rplB(1)	Pas_rpoB(2)	215
PT022	PT	Sputum	A. baumannii (#2)	Pas_cpn60(40)	Pas_fusA(3)	Pas_gltA(7)	Pas_pyrG(2)	Pas_recA(40)	Pas_rplB(4)	Pas_rpoB(4)	164
PT023	PT	Urine	A. baumannii (#2)	Pas_cpn60(7)	Pas_fusA(7)	Pas_gltA(2)	Pas_pyrG(2)	Pas_recA(8)	Pas_rplB(4)	Pas_rpoB(4)	16
PT027	PT	Urine	A. baumannii (#2)	Pas_cpn60(2)	Pas_fusA(2)	Pas_gltA(2)	Pas_pyrG(2)	Pas_recA(2)	Pas_rplB(2)	Pas_rpoB(2)	2
PT028	PT	Sputum	A. baumannii (#2)	Pas_cpn60(3)	Pas_fusA(2)	Pas_gltA(2)	Pas_pyrG(2)	Pas_recA(3)	Pas_rplB(4)	Pas_rpoB(4)	374
PT030	PT	Sputum	A. baumannii (#2)	Pas_cpn60(3)	Pas_fusA(2)	Pas_gltA(2)	Pas_pyrG(2)	Pas_recA(3)	Pas_rplB(4)	Pas_rpoB(4)	374
PT031	PT	Sputum	A. baumannii (#2)	Pas_cpn60(2)	Pas_fusA(2)	Pas_gltA(2)	Pas_pyrG(2)	Pas_recA(2)	Pas_rplB(2)	Pas_rpoB(2)	2
PT034	PT	Sputum	A. baumannii (#2)	Pas_cpn60(3)	Pas_fusA(2)	Pas_gltA(2)	Pas_pyrG(2)	Pas_recA(3)	Pas_rplB(4)	Pas_rpoB(4)	374
PT035	PT	Sputum	A. baumannii (#2)	Pas_cpn60(3)	Pas_fusA(2)	Pas_gltA(2)	Pas_pyrG(2)	Pas_recA(3)	Pas_rplB(4)	Pas_rpoB(4)	374
PT036	PT	Sputum	A. baumannii (#2)	Pas_cpn60(2)	Pas_fusA(2)	Pas_gltA(2)	Pas_pyrG(2)	Pas_recA(2)	Pas_rplB(2)	Pas_rpoB(2)	2
PT037	PT	Sputum	A. baumannii (#2)	Pas_cpn60(2)	Pas_fusA(2)	Pas_gltA(2)	Pas_pyrG(2)	Pas_recA(2)	Pas_rplB(2)	Pas_rpoB(2)	2
PT038	PT	Sputum	A. baumannii (#2)	Pas_cpn60(12)	Pas_fusA(37)	Pas_gltA(2)	Pas_pyrG(2)	Pas_recA(3)	Pas_rplB(2)	Pas_rpoB(14)	267
PT039	PT	Sputum	A. baumannii (#2)	Pas_cpn60(40)	Pas_fusA(3)	Pas_gltA(7)	Pas_pyrG(2)	Pas_recA(40)	Pas_rplB(4)	Pas_rpoB(4)	164
PT040	PT	Sputum	A. baumannii (#2)	Pas_cpn60(3)	Pas_fusA(2)	Pas_gltA(2)	Pas_pyrG(2)	Pas_recA(3)	Pas_rplB(4)	Pas_rpoB(4)	374
PT041	PT	pus	A. baumannii (#2)	Pas_cpn60(3)	Pas_fusA(2)	Pas_gltA(145)	Pas_pyrG(2)	Pas_recA(3)	Pas_rplB(2)	Pas_rpoB(28)	1117
PT043	PT	Sputum	A. baumannii (#2)	Pas_cpn60(2)	Pas_fusA(2)	Pas_gltA(2)	Pas_pyrG(2)	Pas_recA(2)	Pas_rplB(2)	Pas_rpoB(2)	2
PT044	PT	Sputum	A. baumannii (#2)	Pas_cpn60(2)	Pas_fusA(2)	Pas_gltA(2)	Pas_pyrG(2)	Pas_recA(2)	Pas_rplB(2)	Pas_rpoB(2)	2
PT046	PT	Sputum	A. baumannii (#2)	Pas_cpn60(3)	Pas_fusA(3)	Pas_gltA(2)	Pas_pyrG(4)	Pas_recA(7)	Pas_rplB(2)	Pas_rpoB(4)	25
PT047	PT	Sputum	A. baumannii (#2)	Pas_cpn60(7)	Pas_fusA(7)	Pas_gltA(2)	Pas_pyrG(2)	Pas_recA(8)	Pas_rplB(4)	Pas_rpoB(4)	16
PT049	PT	Sputum	A. baumannii (#2)	Pas_cpn60(2)	Pas_fusA(2)	Pas_gltA(2)	Pas_pyrG(2)	Pas_recA(2)	Pas_rplB(2)	Pas_rpoB(2)	2
PT050	PT	Sputum	A. baumannii (#2)	Pas_cpn60(2)	Pas_fusA(2)	Pas_gltA(2)	Pas_pyrG(2)	Pas_recA(2)	Pas_rplB(2)	Pas_rpoB(2)	2
PT052	PT	pus	A. baumannii (#2)	Pas_cpn60(3)	Pas_fusA(2)	Pas_gltA(2)	Pas_pyrG(2)	Pas_recA(3)	Pas_rplB(4)	Pas_rpoB(4)	374
PT054	PT	Sputum	A. baumannii (#2)	Pas_cpn60(2)	Pas_fusA(2)	Pas_gltA(2)	Pas_pyrG(2)	Pas_recA(2)	Pas_rplB(2)	Pas_rpoB(2)	2
PT058	PT	Sputum	A. baumannii (#2)	Pas_cpn60(2)	Pas_fusA(2)	Pas_gltA(2)	Pas_pyrG(2)	Pas_recA(2)	Pas_rplB(2)	Pas_rpoB(2)	2
PT060	PT	Sputum	A. baumannii (#2)	Pas_cpn60(2)	Pas_fusA(2)	Pas_gltA(2)	Pas_pyrG(2)	Pas_recA(2)	Pas_rplB(2)	Pas_rpoB(2)	2
PT061	PT	Sputum	A. baumannii (#2)	Pas_cpn60(3)	Pas_fusA(3)	Pas_gltA(3)	Pas_pyrG(4)	Pas_recA(7)	Pas_rplB(4)	Pas_rpoB(4)	113
PT062	PT	pus	A. baumannii (#2)	Pas_cpn60(3)	Pas_fusA(2)	Pas_gltA(2)	Pas_pyrG(2)	Pas_recA(3)	Pas_rplB(4)	Pas_rpoB(4)	374
PT063	PT	Sputum	A. baumannii (#2)	Pas_cpn60(27)	Pas_fusA(2)	Pas_gltA(7)	Pas_pyrG(2)	Pas_recA(2)	Pas_rplB(1)	Pas_rpoB(2)	215
PT064	PT	Sputum	A. baumannii (#2)	Pas_cpn60(3)	Pas_fusA(2)	Pas_gltA(2)	Pas_pyrG(2)	Pas_recA(3)	Pas_rplB(4)	Pas_rpoB(4)	374
PT069	PT	Sputum	A. baumannii (#2)	Pas_cpn60(3)	Pas_fusA(2)	Pas_gltA(3)	Pas_pyrG(2)	Pas_recA(2)	Pas_rplB(2)	Pas_rpoB(2)	129
PT071	PT	Sputum	A. baumannii (#2)	Pas_cpn60(3)	Pas_fusA(2)	Pas_gltA(2)	Pas_pyrG(2)	Pas_recA(3)	Pas_rplB(4)	Pas_rpoB(4)	374
PT073	PT	Sputum	A. baumannii (#2)	Pas_cpn60(3)	Pas_fusA(2)	Pas_gltA(2)	Pas_pyrG(2)	Pas_recA(3)	Pas_rplB(4)	Pas_rpoB(4)	374
PT074	PT	Sputum	A. baumannii (#2)	Pas_cpn60(2)	Pas_fusA(2)	Pas_gltA(2)	Pas_pyrG(2)	Pas_recA(2)	Pas_rplB(2)	Pas_rpoB(2)	2
PT078	PT	Sputum	A. baumannii (#2)	Pas_cpn60(2)	Pas_fusA(2)	Pas_gltA(2)	Pas_pyrG(2)	Pas_recA(2)	Pas_rplB(2)	Pas_rpoB(2)	2
PT080	PT	Sputum	A. baumannii (#2)	Pas_cpn60(2)	Pas_fusA(2)	Pas_gltA(2)	Pas_pyrG(2)	Pas_recA(2)	Pas_rplB(2)	Pas_rpoB(2)	2
SK001	SK	Sputum	A. baumannii (#2)	Pas_cpn60(40)	Pas_fusA(3)	Pas_gltA(212)	Pas_pyrG(2)	Pas_recA(40)	Pas_rplB(4)	Pas_rpoB(4)	1479
SK002	SK	Sputum	A. baumannii (#2)	Pas_cpn60(2)	Pas_fusA(2)	Pas_gltA(2)	Pas_pyrG(2)	Pas_recA(2)	Pas_rplB(2)	Pas_rpoB(2)	2
SK005	SK	Sputum	A. baumannii (#2)	Pas_cpn60(2)	Pas_fusA(2)	Pas_gltA(2)	Pas_pyrG(2)	Pas_recA(2)	Pas_rplB(2)	Pas_rpoB(2)	2
SK009	SK	Sputum	A. baumannii (#2)	Pas_cpn60(2)	Pas_fusA(2)	Pas_gltA(2)	Pas_pyrG(2)	Pas_recA(2)	Pas_rplB(2)	Pas_rpoB(2)	2
SK011	SK	Pus	A. baumannii (#2)	Pas_cpn60(2)	Pas_fusA(2)	Pas_gltA(2)	Pas_pyrG(2)	Pas_recA(2)	Pas_rplB(2)	Pas_rpoB(2)	2
SK014	SK	Sputum	A. baumannii (#2)	Pas_cpn60(40)	Pas_fusA(3)	Pas_gltA(7)	Pas_pyrG(2)	Pas_recA(40)	Pas_rplB(4)	Pas_rpoB(4)	164
SK015	SK	Sputum	A. baumannii (#2)	Pas_cpn60(2)	Pas_fusA(2)	Pas_gltA(2)	Pas_pyrG(2)	Pas_recA(2)	Pas_rplB(2)	Pas_rpoB(2)	2
SK016	SK	Sputum	A. baumannii (#2)	Pas_cpn60(7)	Pas_fusA(7)	Pas_gltA(2)	Pas_pyrG(2)	Pas_recA(8)	Pas_rplB(4)	Pas_rpoB(4)	16
SK022	SK	Sputum	A. baumannii (#2)	Pas_cpn60(40)	Pas_fusA(3)	Pas_gltA(7)	Pas_pyrG(2)	Pas_recA(40)	Pas_rplB(4)	Pas_rpoB(4)	164
SK025	SK	Urine	A. baumannii (#2)	Pas_cpn60(2)	Pas_fusA(2)	Pas_gltA(2)	Pas_pyrG(2)	Pas_recA(2)	Pas_rplB(2)	Pas_rpoB(2)	2
SK028	SK	Blood	A. baumannii (#2)	Pas_cpn60(2)	Pas_fusA(2)	Pas_gltA(2)	Pas_pyrG(2)	Pas_recA(2)	Pas_rplB(2)	Pas_rpoB(2)	2
SK031	SK	Sputum	A. baumannii (#2)	Pas_cpn60(40)	Pas_fusA(3)	Pas_gltA(7)	Pas_pyrG(2)	Pas_recA(40)	Pas_rplB(4)	Pas_rpoB(4)	164
SK032	SK	Sputum	A. baumannii (#2)	Pas_cpn60(2)	Pas_fusA(2)	Pas_gltA(2)	Pas_pyrG(2)	Pas_recA(2)	Pas_rplB(2)	Pas_rpoB(2)	2
SK033	SK	Sputum	A. baumannii (#2)	Pas_cpn60(40)	Pas_fusA(3)	Pas_gltA(7)	Pas_pyrG(2)	Pas_recA(40)	Pas_rplB(4)	Pas_rpoB(4)	164
SK034	SK	Sputum	A. baumannii (#2)	Pas_cpn60(2)	Pas_fusA(2)	Pas_gltA(2)	Pas_pyrG(2)	Pas_recA(2)	Pas_rplB(2)	Pas_rpoB(2)	2
SK035	SK	Sputum	A. baumannii (#2)	Pas_cpn60(40)	Pas_fusA(3)	Pas_gltA(7)	Pas_pyrG(2)	Pas_recA(40)	Pas_rplB(4)	Pas_rpoB(4)	164
SK037	SK	Urine	A. baumannii (#2)	Pas_cpn60(2)	Pas_fusA(2)	Pas_gltA(2)	Pas_pyrG(2)	Pas_recA(2)	Pas_rplB(2)	Pas_rpoB(2)	2
SK038	SK	Body fluid	A. baumannii (#2)	Pas_cpn60(7)	Pas_fusA(7)	Pas_gltA(2)	Pas_pyrG(2)	Pas_recA(8)	Pas_rplB(4)	Pas_rpoB(4)	16
SK039	SK	Sputum	A. baumannii (#2)	Pas_cpn60(2)	Pas_fusA(2)	Pas_gltA(2)	Pas_pyrG(2)	Pas_recA(2)	Pas_rplB(2)	Pas_rpoB(2)	2
SK040	SK	Sputum	A. baumannii (#2)	Pas_cpn60(2)	Pas_fusA(2)	Pas_gltA(2)	Pas_pyrG(2)	Pas_recA(2)	Pas_rplB(2)	Pas_rpoB(2)	2
SK041	SK	Sputum	A. baumannii (#2)	Pas_cpn60(40)	Pas_fusA(3)	Pas_gltA(7)	Pas_pyrG(2)	Pas_recA(40)	Pas_rplB(4)	Pas_rpoB(4)	164
SK042	SK	Sputum	A. baumannii (#2)	Pas_cpn60(40)	Pas_fusA(3)	Pas_gltA(7)	Pas_pyrG(2)	Pas_recA(40)	Pas_rplB(4)	Pas_rpoB(4)	164
SK043	SK	Sputum	A. baumannii (#2)	Pas_cpn60(2)	Pas_fusA(2)	Pas_gltA(2)	Pas_pyrG(2)	Pas_recA(2)	Pas_rplB(2)	Pas_rpoB(2)	2
SK044	SK	Sputum	A. baumannii (#2)	Pas_cpn60(2)	Pas_fusA(2)	Pas_gltA(2)	Pas_pyrG(2)	Pas_recA(2)	Pas_rplB(2)	Pas_rpoB(2)	2
SK045	SK	Urine	A. baumannii (#2)	Pas_cpn60(2)	Pas_fusA(2)	Pas_gltA(2)	Pas_pyrG(2)	Pas_recA(2)	Pas_rplB(2)	Pas_rpoB(2)	2
SK049	SK	Sputum	A. baumannii (#2)	Pas_cpn60(2)	Pas_fusA(2)	Pas_gltA(2)	Pas_pyrG(2)	Pas_recA(2)	Pas_rplB(2)	Pas_rpoB(2)	2
SK050	SK	Sputum	A. baumannii (#2)	Pas_cpn60(2)	Pas_fusA(2)	Pas_gltA(2)	Pas_pyrG(2)	Pas_recA(2)	Pas_rplB(2)	Pas_rpoB(2)	2
SK053	SK	Sputum	A. baumannii (#2)	Pas_cpn60(2)	Pas_fusA(2)	Pas_gltA(2)	Pas_pyrG(2)	Pas_recA(2)	Pas_rplB(2)	Pas_rpoB(2)	2
SK054	SK	Blood	A. baumannii (#2)	Pas_cpn60(40)	Pas_fusA(3)	Pas_gltA(7)	Pas_pyrG(2)	Pas_recA(40)	Pas_rplB(4)	Pas_rpoB(4)	164
SK055	SK	Sputum	A. baumannii (#2)	Pas_cpn60(7)	Pas_fusA(7)	Pas_gltA(2)	Pas_pyrG(2)	Pas_recA(8)	Pas_rplB(4)	Pas_rpoB(4)	16
SK056	SK	Sputum	A. baumannii (#2)	Pas_cpn60(2)	Pas_fusA(2)	Pas_gltA(2)	Pas_pyrG(2)	Pas_recA(2)	Pas_rplB(2)	Pas_rpoB(2)	2
SK057	SK	Sputum	A. baumannii (#2)	Pas_cpn60(2)	Pas_fusA(2)	Pas_gltA(2)	Pas_pyrG(2)	Pas_recA(2)	Pas_rplB(2)	Pas_rpoB(2)	2
SK058	SK	Sputum	A. baumannii (#2)	Pas_cpn60(7)	Pas_fusA(7)	Pas_gltA(2)	Pas_pyrG(2)	Pas_recA(8)	Pas_rplB(4)	Pas_rpoB(4)	16
SK059	SK	Sputum	A. baumannii (#2)	Pas_cpn60(2)	Pas_fusA(2)	Pas_gltA(2)	Pas_pyrG(2)	Pas_recA(2)	Pas_rplB(2)	Pas_rpoB(2)	2
SK061	SK	Sputum	A. baumannii (#2)	Pas_cpn60(2)	Pas_fusA(2)	Pas_gltA(2)	Pas_pyrG(2)	Pas_recA(2)	Pas_rplB(2)	Pas_rpoB(2)	2
SK062	SK	Sputum	A. baumannii (#2)	Pas_cpn60(2)	Pas_fusA(2)	Pas_gltA(2)	Pas_pyrG(2)	Pas_recA(2)	Pas_rplB(2)	Pas_rpoB(2)	2
SK063	SK	Sputum	A. baumannii (#2)	Pas_cpn60(40)	Pas_fusA(3)	Pas_gltA(7)	Pas_pyrG(2)	Pas_recA(40)	Pas_rplB(4)	Pas_rpoB(4)	164
SK066	SK	Sputum	A. baumannii (#2)	Pas_cpn60(22)	Pas_fusA(26)	Pas_gltA(29)	Pas_pyrG(14)	Pas_recA(27)	Pas_rplB(16)	Pas_rpoB(47)	433
SK067	SK	Blood	A. baumannii (#2)	Pas_cpn60(2)	Pas_fusA(2)	Pas_gltA(2)	Pas_pyrG(2)	Pas_recA(2)	Pas_rplB(2)	Pas_rpoB(2)	2
SK069	SK	Sputum	A. baumannii (#2)	Pas_cpn60(40)	Pas_fusA(3)	Pas_gltA(7)	Pas_pyrG(2)	Pas_recA(40)	Pas_rplB(4)	Pas_rpoB(4)	164
SK070	SK	Blood	A. baumannii (#2)	Pas_cpn60(60)	Pas_fusA(21)	Pas_gltA(46)	Pas_pyrG(10)	Pas_recA(20)	Pas_rplB(18)	Pas_rpoB(20)	396
SK075	SK	Sputum	A. baumannii (#2)	Pas_cpn60(2)	Pas_fusA(2)	Pas_gltA(2)	Pas_pyrG(2)	Pas_recA(2)	Pas_rplB(2)	Pas_rpoB(2)	2
SK078	SK	Sputum	A. baumannii (#2)	Pas_cpn60(2)	Pas_fusA(2)	Pas_gltA(2)	Pas_pyrG(2)	Pas_recA(2)	Pas_rplB(2)	Pas_rpoB(2)	2
SK079	SK	Sputum	A. baumannii (#2)	Pas_cpn60(2)	Pas_fusA(2)	Pas_gltA(2)	Pas_pyrG(2)	Pas_recA(2)	Pas_rplB(2)	Pas_rpoB(2)	2
ST001	ST	Sputum	A. baumannii (#2)	Pas_cpn60(7)	Pas_fusA(7)	Pas_gltA(2)	Pas_pyrG(2)	Pas_recA(8)	Pas_rplB(4)	Pas_rpoB(4)	16
ST009	ST	Sputum	A. baumannii (#2)	Pas_cpn60(2)	Pas_fusA(2)	Pas_gltA(2)	Pas_pyrG(2)	Pas_recA(2)	Pas_rplB(2)	Pas_rpoB(2)	2
ST010	ST	Sputum	A. baumannii (#2)	Pas_cpn60(2)	Pas_fusA(2)	Pas_gltA(2)	Pas_pyrG(2)	Pas_recA(2)	Pas_rplB(2)	Pas_rpoB(2)	2
ST024	ST	Sputum	A. baumannii (#2)	Pas_cpn60(3)	Pas_fusA(2)	Pas_gltA(7)	Pas_pyrG(2)	Pas_recA(7)	Pas_rplB(1)	Pas_rpoB(3)	126
ST032	ST	Urine	A. baumannii (#2)	Pas_cpn60(2)	Pas_fusA(2)	Pas_gltA(2)	Pas_pyrG(2)	Pas_recA(2)	Pas_rplB(2)	Pas_rpoB(2)	2
ST034	ST	Sputum	A. baumannii (#2)	Pas_cpn60(3)	Pas_fusA(2)	Pas_gltA(7)	Pas_pyrG(2)	Pas_recA(7)	Pas_rplB(1)	Pas_rpoB(3)	126
ST035	ST	Sputum	A. baumannii (#2)	Pas_cpn60(40)	Pas_fusA(3)	Pas_gltA(7)	Pas_pyrG(2)	Pas_recA(40)	Pas_rplB(4)	Pas_rpoB(4)	164
TR005	TR	Urine	A. baumannii (#2)	Pas_cpn60(2)	Pas_fusA(2)	Pas_gltA(2)	Pas_pyrG(2)	Pas_recA(2)	Pas_rplB(2)	Pas_rpoB(2)	2
TR010	TR	Urine	A. baumannii (#2)	Pas_cpn60(2)	Pas_fusA(2)	Pas_gltA(2)	Pas_pyrG(2)	Pas_recA(2)	Pas_rplB(2)	Pas_rpoB(2)	2
TR011	TR	Blood	A. baumannii (#2)	Pas_cpn60(2)	Pas_fusA(2)	Pas_gltA(2)	Pas_pyrG(2)	Pas_recA(2)	Pas_rplB(2)	Pas_rpoB(2)	2
TR014	TR	Blood	A. baumannii (#2)	Pas_cpn60(2)	Pas_fusA(2)	Pas_gltA(2)	Pas_pyrG(2)	Pas_recA(2)	Pas_rplB(2)	Pas_rpoB(2)	2
TR015	TR	Blood	A. baumannii (#2)	Pas_cpn60(2)	Pas_fusA(2)	Pas_gltA(2)	Pas_pyrG(2)	Pas_recA(2)	Pas_rplB(2)	Pas_rpoB(2)	2
TR019	TR	Blood	A. baumannii (#2)	Pas_cpn60(2)	Pas_fusA(2)	Pas_gltA(2)	Pas_pyrG(2)	Pas_recA(2)	Pas_rplB(2)	Pas_rpoB(2)	2
TR020	TR	Sputum	A. baumannii (#2)	Pas_cpn60(2)	Pas_fusA(2)	Pas_gltA(2)	Pas_pyrG(2)	Pas_recA(2)	Pas_rplB(2)	Pas_rpoB(2)	2
TR022	TR	Sputum	A. baumannii (#2)	Pas_cpn60(2)	Pas_fusA(2)	Pas_gltA(2)	Pas_pyrG(2)	Pas_recA(2)	Pas_rplB(2)	Pas_rpoB(2)	2
TR023	TR	Pus	A. baumannii (#2)	Pas_cpn60(2)	Pas_fusA(2)	Pas_gltA(2)	Pas_pyrG(2)	Pas_recA(2)	Pas_rplB(2)	Pas_rpoB(2)	2
TR025	TR	Sputum	A. baumannii (#2)	Pas_cpn60(2)	Pas_fusA(2)	Pas_gltA(2)	Pas_pyrG(2)	Pas_recA(2)	Pas_rplB(2)	Pas_rpoB(2)	2
TR026	TR	Pus	A. baumannii (#2)	Pas_cpn60(2)	Pas_fusA(2)	Pas_gltA(2)	Pas_pyrG(2)	Pas_recA(2)	Pas_rplB(2)	Pas_rpoB(2)	2
TR028	TR	Sputum	A. baumannii (#2)	Pas_cpn60(7)	Pas_fusA(7)	Pas_gltA(2)	Pas_pyrG(2)	Pas_recA(8)	Pas_rplB(4)	Pas_rpoB(4)	16
TR029	TR	Pus	A. baumannii (#2)	Pas_cpn60(2)	Pas_fusA(2)	Pas_gltA(2)	Pas_pyrG(2)	Pas_recA(2)	Pas_rplB(2)	Pas_rpoB(2)	2
TR032	TR	Sputum	A. baumannii (#2)	Pas_cpn60(2)	Pas_fusA(2)	Pas_gltA(2)	Pas_pyrG(2)	Pas_recA(2)	Pas_rplB(2)	Pas_rpoB(2)	2
TR033	TR	Body fluid	A. baumannii (#2)	Pas_cpn60(27)	Pas_fusA(2)	Pas_gltA(7)	Pas_pyrG(2)	Pas_recA(2)	Pas_rplB(1)	Pas_rpoB(2)	215
TR035	TR	Sputum	A. baumannii (#2)	Pas_cpn60(2)	Pas_fusA(2)	Pas_gltA(2)	Pas_pyrG(2)	Pas_recA(2)	Pas_rplB(2)	Pas_rpoB(2)	2
TR036	TR	Pus	A. baumannii (#2)	Pas_cpn60(40)	Pas_fusA(3)	Pas_gltA(7)	Pas_pyrG(2)	Pas_recA(40)	Pas_rplB(4)	Pas_rpoB(4)	164
TR037	TR	Pus	A. baumannii (#2)	Pas_cpn60(2)	Pas_fusA(2)	Pas_gltA(2)	Pas_pyrG(2)	Pas_recA(2)	Pas_rplB(2)	Pas_rpoB(2)	2
TR038	TR	Sputum	A. baumannii (#2)	Pas_cpn60(2)	Pas_fusA(2)	Pas_gltA(2)	Pas_pyrG(2)	Pas_recA(2)	Pas_rplB(2)	Pas_rpoB(2)	2
TR039	TR	Sputum	A. baumannii (#2)	Pas_cpn60(2)	Pas_fusA(2)	Pas_gltA(2)	Pas_pyrG(2)	Pas_recA(2)	Pas_rplB(2)	Pas_rpoB(2)	2
TR040	TR	Pus	A. baumannii (#2)	Pas_cpn60(2)	Pas_fusA(2)	Pas_gltA(2)	Pas_pyrG(2)	Pas_recA(2)	Pas_rplB(2)	Pas_rpoB(2)	2
TR041	TR	Sputum	A. baumannii (#2)	Pas_cpn60(2)	Pas_fusA(2)	Pas_gltA(2)	Pas_pyrG(2)	Pas_recA(2)	Pas_rplB(2)	Pas_rpoB(2)	2
TR042	TR	Sputum	A. baumannii (#2)	Pas_cpn60(2)	Pas_fusA(2)	Pas_gltA(2)	Pas_pyrG(2)	Pas_recA(2)	Pas_rplB(2)	Pas_rpoB(2)	2
TR043	TR	Sputum	A. baumannii (#2)	Pas_cpn60(40)	Pas_fusA(3)	Pas_gltA(7)	Pas_pyrG(2)	Pas_recA(40)	Pas_rplB(4)	Pas_rpoB(4)	164
TR045	TR	Pus	A. baumannii (#2)	Pas_cpn60(2)	Pas_fusA(2)	Pas_gltA(2)	Pas_pyrG(2)	Pas_recA(2)	Pas_rplB(2)	Pas_rpoB(2)	2
TR047	TR	Sputum	A. baumannii (#2)	Pas_cpn60(2)	Pas_fusA(2)	Pas_gltA(2)	Pas_pyrG(2)	Pas_recA(2)	Pas_rplB(2)	Pas_rpoB(2)	2
TR048	TR	Pus	A. baumannii (#2)	Pas_cpn60(2)	Pas_fusA(2)	Pas_gltA(2)	Pas_pyrG(2)	Pas_recA(2)	Pas_rplB(2)	Pas_rpoB(2)	2
TR049	TR	Sputum	A. baumannii (#2)	Pas_cpn60(2)	Pas_fusA(2)	Pas_gltA(2)	Pas_pyrG(2)	Pas_recA(2)	Pas_rplB(2)	Pas_rpoB(2)	2
TR050	TR	Sputum	A. baumannii (#2)	Pas_cpn60(2)	Pas_fusA(2)	Pas_gltA(2)	Pas_pyrG(2)	Pas_recA(2)	Pas_rplB(2)	Pas_rpoB(2)	2
TR053	TR	Sputum	A. baumannii (#2)	Pas_cpn60(40)	Pas_fusA(3)	Pas_gltA(7)	Pas_pyrG(2)	Pas_recA(40)	Pas_rplB(4)	Pas_rpoB(4)	164
TR054	TR	Pus	A. baumannii (#2)	Pas_cpn60(2)	Pas_fusA(2)	Pas_gltA(2)	Pas_pyrG(2)	Pas_recA(2)	Pas_rplB(2)	Pas_rpoB(2)	2
TR058	TR	Sputum	A. baumannii (#2)	Pas_cpn60(2)	Pas_fusA(2)	Pas_gltA(2)	Pas_pyrG(2)	Pas_recA(2)	Pas_rplB(2)	Pas_rpoB(2)	2
TR061	TR	Sputum	A. baumannii (#2)	Pas_cpn60(2)	Pas_fusA(2)	Pas_gltA(2)	Pas_pyrG(2)	Pas_recA(2)	Pas_rplB(2)	Pas_rpoB(2)	2
TR062	TR	Sputum	A. baumannii (#2)	Pas_cpn60(2)	Pas_fusA(2)	Pas_gltA(2)	Pas_pyrG(2)	Pas_recA(2)	Pas_rplB(2)	Pas_rpoB(2)	2
TR063	TR	Sputum	A. baumannii (#2)	Pas_cpn60(2)	Pas_fusA(2)	Pas_gltA(2)	Pas_pyrG(2)	Pas_recA(2)	Pas_rplB(2)	Pas_rpoB(2)	2
TR065	TR	Pus	A. baumannii (#2)	Pas_cpn60(2)	Pas_fusA(2)	Pas_gltA(2)	Pas_pyrG(2)	Pas_recA(2)	Pas_rplB(2)	Pas_rpoB(2)	2
TR067	TR	Sputum	A. baumannii (#2)	Pas_cpn60(2)	Pas_fusA(2)	Pas_gltA(2)	Pas_pyrG(2)	Pas_recA(2)	Pas_rplB(2)	Pas_rpoB(2)	2
TR068	TR	Pus	A. baumannii (#2)	Pas_cpn60(27)	Pas_fusA(2)	Pas_gltA(7)	Pas_pyrG(2)	Pas_recA(2)	Pas_rplB(1)	Pas_rpoB(2)	215
TR069	TR	Sputum	A. baumannii (#2)	Pas_cpn60(3)	Pas_fusA(3)	Pas_gltA(2)	Pas_pyrG(4)	Pas_recA(7)	Pas_rplB(2)	Pas_rpoB(4)	25
TR070	TR	Blood	A. baumannii (#2)	Pas_cpn60(2)	Pas_fusA(2)	Pas_gltA(2)	Pas_pyrG(2)	Pas_recA(2)	Pas_rplB(2)	Pas_rpoB(2)	2
TR071	TR	Urine	A. baumannii (#2)	Pas_cpn60(2)	Pas_fusA(2)	Pas_gltA(2)	Pas_pyrG(2)	Pas_recA(2)	Pas_rplB(2)	Pas_rpoB(2)	2
TR074	TR	Urine	A. baumannii (#2)	Pas_cpn60(2)	Pas_fusA(2)	Pas_gltA(2)	Pas_pyrG(2)	Pas_recA(2)	Pas_rplB(2)	Pas_rpoB(2)	2
TR082	TR	Urine	A. baumannii (#2)	Pas_cpn60(3)	Pas_fusA(3)	Pas_gltA(2)	Pas_pyrG(4)	Pas_recA(7)	Pas_rplB(2)	Pas_rpoB(4)	25
TR084	TR	Urine	A. baumannii (#2)	Pas_cpn60(2)	Pas_fusA(2)	Pas_gltA(2)	Pas_pyrG(2)	Pas_recA(2)	Pas_rplB(2)	Pas_rpoB(2)	2
TR085	TR	Urine	A. baumannii (#2)	Pas_cpn60(3)	Pas_fusA(2)	Pas_gltA(7)	Pas_pyrG(2)	Pas_recA(7)	Pas_rplB(1)	Pas_rpoB(3)	126
TR086	TR	Urine	A. baumannii (#2)	Pas_cpn60(2)	Pas_fusA(2)	Pas_gltA(2)	Pas_pyrG(2)	Pas_recA(2)	Pas_rplB(2)	Pas_rpoB(2)	2
TR087	TR	Blood	A. baumannii (#2)	Pas_cpn60(2)	Pas_fusA(2)	Pas_gltA(2)	Pas_pyrG(2)	Pas_recA(2)	Pas_rplB(2)	Pas_rpoB(2)	2
TR088	TR	Blood	A. baumannii (#2)	Pas_cpn60(2)	Pas_fusA(2)	Pas_gltA(2)	Pas_pyrG(2)	Pas_recA(2)	Pas_rplB(2)	Pas_rpoB(2)	2
TR090	TR	Blood	A. baumannii (#2)	Pas_cpn60(2)	Pas_fusA(2)	Pas_gltA(2)	Pas_pyrG(2)	Pas_recA(2)	Pas_rplB(2)	Pas_rpoB(2)	2
TR096	TR	Blood	A. baumannii (#2)	Pas_cpn60(2)	Pas_fusA(2)	Pas_gltA(2)	Pas_pyrG(2)	Pas_recA(2)	Pas_rplB(2)	Pas_rpoB(2)	2
TR098	TR	Sputum	A. baumannii (#2)	Pas_cpn60(2)	Pas_fusA(2)	Pas_gltA(2)	Pas_pyrG(2)	Pas_recA(2)	Pas_rplB(2)	Pas_rpoB(2)	2
TR104	TR	Sputum	A. baumannii (#2)	Pas_cpn60(2)	Pas_fusA(2)	Pas_gltA(2)	Pas_pyrG(2)	Pas_recA(2)	Pas_rplB(2)	Pas_rpoB(2)	2
TR106	TR	Sputum	A. baumannii (#2)	Pas_cpn60(2)	Pas_fusA(2)	Pas_gltA(2)	Pas_pyrG(2)	Pas_recA(2)	Pas_rplB(2)	Pas_rpoB(2)	2
TR107	TR	Sputum	A. baumannii (#2)	Pas_cpn60(40)	Pas_fusA(3)	Pas_gltA(7)	Pas_pyrG(2)	Pas_recA(40)	Pas_rplB(4)	Pas_rpoB(4)	164
TR108	TR	Pus	A. baumannii (#2)	Pas_cpn60(2)	Pas_fusA(2)	Pas_gltA(2)	Pas_pyrG(2)	Pas_recA(2)	Pas_rplB(2)	Pas_rpoB(2)	2
TR111	TR	Sputum	A. baumannii (#2)	Pas_cpn60(2)	Pas_fusA(2)	Pas_gltA(2)	Pas_pyrG(2)	Pas_recA(2)	Pas_rplB(2)	Pas_rpoB(2)	2
TR113	TR	Sputum	A. baumannii (#2)	Pas_cpn60(2)	Pas_fusA(2)	Pas_gltA(2)	Pas_pyrG(2)	Pas_recA(2)	Pas_rplB(2)	Pas_rpoB(2)	2
TR115	TR	Sputum	A. baumannii (#2)	Pas_cpn60(2)	Pas_fusA(2)	Pas_gltA(2)	Pas_pyrG(2)	Pas_recA(2)	Pas_rplB(2)	Pas_rpoB(2)	2
TR118	TR	Sputum	A. baumannii (#2)	Pas_cpn60(2)	Pas_fusA(2)	Pas_gltA(2)	Pas_pyrG(2)	Pas_recA(2)	Pas_rplB(2)	Pas_rpoB(2)	2
TR120	TR	Sputum	A. baumannii (#2)	Pas_cpn60(2)	Pas_fusA(2)	Pas_gltA(2)	Pas_pyrG(2)	Pas_recA(2)	Pas_rplB(2)	Pas_rpoB(2)	2
TR123	TR	Sputum	A. baumannii (#2)	Pas_cpn60(2)	Pas_fusA(2)	Pas_gltA(2)	Pas_pyrG(2)	Pas_recA(2)	Pas_rplB(2)	Pas_rpoB(2)	2
TR124	TR	Pus	A. baumannii (#2)	Pas_cpn60(2)	Pas_fusA(2)	Pas_gltA(2)	Pas_pyrG(2)	Pas_recA(2)	Pas_rplB(2)	Pas_rpoB(2)	2
YL005	YL	NA	A. baumannii (#2)	Pas_cpn60(27)	Pas_fusA(2)	Pas_gltA(7)	Pas_pyrG(2)	Pas_recA(2)	Pas_rplB(1)	Pas_rpoB(2)	215
YL006	YL	NA	A. baumannii (#2)	Pas_cpn60(2)	Pas_fusA(2)	Pas_gltA(2)	Pas_pyrG(2)	Pas_recA(2)	Pas_rplB(2)	Pas_rpoB(2)	2
Note
PA: Pattani Hospital
PSU: Songklanagarind Hospital
PT: Phatthalung Hospital
SK: Songkhla Hospital
ST: Satun Hospital
TR: Trang Hospital
YL: Yala Hoapital
NA: not available
* Newl mutation

## Sheet: Table S4
Table S4. Analysis of antimicrobial resistance (AMR) genes in CRAB clinical isolates.
Isolate code	Hospital	Sample source	Sequence type (ST)	Antimicrobial resistance (AMR) genes
				β-lactam																																AMG
				blaIMP-14	blaNDM-1	blaOXA-23	blaOXA-58	blaOXA-64	blaOXA-66	blaOXA-67	blaOXA-69	blaOXA-91	blaOXA-96	blaOXA-180	blaOXA-259	blaOXA-402	blaOXA-417	blaTEM-12	blaVEB-1	blaVEB-7	blaPER-1	blaPER-7	blaAmpC	blaADC-2	blaADC-6	blaADC-11	blaADC-18	blaADC-30	blaADC-58	blaADC-68	blaADC-73	blaADC-79	blaADC-81	blaCARB-16	ble	aac(3)-Ia	aac(3)-IId	aac(3)-IIe	aac(6')-Iaf	aac(6')-Ian	aac(6')-Ib7	aac(6')-Ib9	aadA2	ant(2'')-Ia	ant(3'')-IIa	aph(3')-Ia	aph(3'')-Ib	aph(3')-VI	aph(3')-VIa
PA025	PA	Sputum	164	0	0	1	0	0	0	0	0	1	0	0	0	0	0	0	0	0	0	0	0	0	1	0	0	0	0	0	0	0	0	1	0	0	0	0	0	0	0	0	0	0	0	0	0	0	0
PA029	PA	Sputum	374	0	0	1	0	0	0	0	0	0	0	0	1	0	0	0	0	0	0	0	0	0	0	0	0	0	0	0	0	1	0	0	0	0	0	0	0	0	0	0	0	0	0	0	0	0	0
PA030	PA	Sputum	2	0	0	1	0	0	1	0	0	0	0	0	0	0	0	1	0	0	0	0	0	0	0	0	0	0	0	0	1	0	0	0	0	0	0	0	0	0	0	0	0	0	0	0	1	0	0
PA032	PA	Sputum	215	0	0	1	0	0	1	0	0	0	0	0	0	0	0	0	0	0	0	0	0	0	0	0	0	1	0	0	0	0	0	0	0	0	0	0	0	0	1	0	0	0	1	1	1	0	0
PA033	PA	Sputum	25	0	0	1	0	1	0	0	0	0	0	0	0	0	0	0	0	0	0	1	0	0	0	0	0	0	0	0	0	1	0	0	0	0	0	1	0	1	0	0	0	0	0	0	1	0	0
PA036	PA	Sputum	2	0	0	1	0	0	1	0	0	0	0	0	0	0	0	1	0	0	0	0	0	0	0	0	0	0	0	0	1	0	0	0	0	0	0	0	0	0	0	0	0	0	0	0	1	0	0
PA037	PA	Sputum	2	0	0	1	0	0	1	0	0	0	0	0	0	0	0	1	0	0	0	0	0	0	0	0	0	0	0	0	1	0	0	0	0	0	0	0	0	0	0	0	0	0	0	0	1	0	0
PSU043	PSU	Sputum	NI	0	0	1	0	0	0	0	0	0	0	0	0	1	0	0	0	0	0	0	1	0	0	0	0	0	0	0	0	0	0	0	0	0	1	0	0	0	0	0	0	0	0	0	1	0	0
PSU044	PSU	Sputum	2	0	0	1	0	0	1	0	0	0	0	0	0	0	0	1	0	0	0	0	0	0	0	0	0	0	0	0	1	0	0	0	0	0	0	0	0	0	0	0	0	0	0	1	1	0	0
PSU048	PSU	Sputum	164	0	0	1	0	0	0	0	0	1	0	0	0	0	0	0	0	0	0	0	0	0	1	0	0	0	0	0	0	0	0	0	0	0	0	0	0	0	0	0	0	0	0	0	0	0	0
PSU051	PSU	Tissue	16	0	0	1	0	0	0	0	0	0	0	0	0	1	0	0	0	0	0	0	1	0	0	0	0	0	0	0	0	0	0	0	0	0	0	0	0	0	0	0	0	0	0	0	1	0	0
PSU052	PSU	Sputum	16	0	0	1	0	0	0	0	0	0	0	0	0	1	0	0	0	0	0	0	1	0	0	0	0	0	0	0	0	0	0	0	0	0	0	0	0	0	0	0	0	0	0	0	0	0	0
PSU054	PSU	Urine	164	0	0	1	0	0	0	0	0	1	0	0	0	0	0	0	0	0	0	0	0	0	1	0	0	0	0	0	0	0	0	1	0	0	0	0	0	0	0	0	0	0	0	0	0	0	0
PSU056	PSU	Sputum	126	0	1	0	1	1	0	0	0	0	0	0	0	0	0	0	0	0	1	0	0	0	0	0	0	0	1	0	0	0	0	0	1	0	1	0	0	0	0	0	0	0	0	0	1	1	0
PSU066	PSU	Pus	2	0	0	1	0	0	1	0	0	0	0	0	0	0	0	0	0	0	0	1	0	0	0	0	0	1	0	0	0	0	0	0	0	0	0	0	0	0	1	0	0	0	1	1	1	0	0
PSU067	PSU	Body fluid	2	0	0	1	0	0	1	0	0	0	0	0	0	0	0	0	0	0	0	0	0	0	0	0	0	0	0	0	1	0	0	0	0	0	0	0	0	0	0	0	0	0	0	0	1	0	0
PSU068	PSU	Body fluid	113	0	0	1	0	1	0	0	0	0	0	0	0	0	0	0	0	0	0	0	0	0	0	0	0	0	0	0	0	0	1	0	0	0	0	0	0	0	0	0	0	0	0	0	0	0	1
PSU072	PSU	Pus	2	0	0	1	0	0	1	0	0	0	0	0	0	0	0	1	0	0	0	0	0	0	0	0	0	0	0	0	1	0	0	0	0	0	0	0	0	0	0	0	0	0	0	0	1	0	0
PSU073	PSU	Sputum	113	0	0	1	0	1	0	0	0	0	1	0	0	0	0	0	0	0	0	0	0	0	0	0	0	0	0	0	0	0	1	1	0	0	1	0	0	0	0	0	0	0	0	0	0	0	1
PSU075	PSU	Body fluid	2	0	0	1	0	0	1	0	0	0	0	0	0	0	0	1	0	0	0	0	0	0	0	0	0	0	0	0	1	0	0	0	0	0	0	0	0	0	0	0	0	0	0	1	1	0	0
PSU078	PSU	Sputum	215	0	0	1	0	0	1	0	0	0	0	0	0	0	0	0	0	0	0	0	0	0	0	0	0	1	0	0	0	0	0	0	0	0	0	0	0	0	1	0	0	0	1	1	1	0	0
PSU079	PSU	Sputum	2	0	0	1	0	0	1	0	0	0	0	0	0	0	0	1	0	0	0	0	0	0	0	0	0	0	0	0	1	0	0	0	0	0	0	0	0	0	0	0	0	0	0	1	1	0	0
PSU080	PSU	Sputum	164	0	0	1	0	0	0	0	0	1	0	0	0	0	0	0	0	0	0	0	0	0	1	0	0	0	0	0	0	0	0	0	0	0	0	0	0	0	0	0	0	0	0	0	0	0	0
PSU081	PSU	Sputum	164	0	0	1	0	0	0	0	0	1	0	0	0	0	0	0	0	0	0	0	0	0	0	0	0	0	0	0	0	0	1	1	0	0	0	0	0	0	0	0	0	0	0	0	0	0	0
PSU082	PSU	Sputum	2	0	0	1	0	0	1	0	0	0	0	0	0	0	0	1	0	0	0	0	0	0	0	0	0	0	0	0	1	0	0	0	0	0	0	0	0	0	0	0	0	0	0	1	1	0	0
PSU083	PSU	Sputum	164	0	0	1	0	0	0	0	0	1	0	0	0	0	0	0	0	0	0	0	0	0	1	0	0	0	0	0	0	0	0	1	0	0	0	0	0	0	0	0	0	0	0	0	0	0	0
PSU084	PSU	Body fluid	2	0	0	1	0	0	1	0	0	0	0	0	0	0	0	1	0	0	0	0	0	0	0	0	0	0	0	0	1	0	0	0	0	0	0	0	0	0	0	0	0	0	0	1	1	0	0
PSU087	PSU	Sputum	374	0	0	1	0	0	0	0	0	0	0	0	1	0	0	0	0	0	0	0	0	0	0	0	0	0	0	0	0	1	0	0	0	0	0	0	0	0	0	0	0	0	0	0	0	0	0
PSU088	PSU	Pus	164	0	0	1	0	0	0	0	0	1	0	0	0	0	0	0	0	0	0	0	0	0	1	0	0	0	0	0	0	0	0	1	0	0	0	0	0	0	0	0	0	0	0	0	0	0	0
PSU089	PSU	Body fluid	164	0	0	1	0	0	0	0	0	1	0	0	0	0	0	0	0	0	0	0	0	0	1	0	0	0	0	0	0	0	0	1	0	0	0	0	0	0	0	0	0	0	0	0	0	0	0
PSU091	PSU	Sputum	164	0	0	1	0	0	0	0	0	1	0	0	0	0	0	0	0	0	0	0	0	0	0	0	0	0	0	0	0	0	1	1	0	0	0	0	0	0	0	0	0	0	0	0	0	0	0
PSU092	PSU	Blood	2	0	0	1	0	0	1	0	0	0	0	0	0	0	0	0	0	0	0	1	0	0	0	0	0	1	0	0	0	0	0	0	0	0	0	0	0	0	1	0	0	0	1	1	1	0	0
PSU099	PSU	Urine	16	0	1	0	0	0	0	0	0	0	0	0	0	1	0	0	0	0	0	0	1	0	0	0	0	0	0	0	0	0	0	0	1	0	0	0	0	0	0	0	0	0	0	0	0	1	0
PSU100	PSU	Blood	164	0	0	1	0	0	0	0	0	1	0	0	0	0	0	0	0	0	0	0	0	0	1	0	0	0	0	0	0	0	0	0	0	0	0	0	0	0	0	0	0	0	0	0	0	0	0
PSU102	PSU	Urine	2	0	0	1	0	0	1	0	0	0	0	0	0	0	0	1	0	0	0	0	0	0	0	0	0	0	0	0	1	0	0	0	0	0	0	0	0	0	0	0	0	0	0	1	1	0	0
PSU103	PSU	Urine	2	0	0	1	0	0	1	0	0	0	0	0	0	0	0	1	0	0	0	0	0	0	0	0	0	0	0	0	1	0	0	0	0	0	0	0	0	0	0	0	0	0	0	1	1	0	0
PSU104	PSU	Sputum	740	0	1	1	0	0	0	1	0	0	0	0	0	0	0	0	0	0	0	0	0	0	1	0	0	0	0	0	0	0	0	0	1	0	0	0	0	0	0	1	0	1	0	0	1	0	0
PSU105	PSU	Sputum	2	0	0	1	0	0	1	0	0	0	0	0	0	0	0	1	0	0	0	0	0	0	0	0	0	0	0	0	1	0	0	0	0	0	0	0	0	0	0	0	0	0	0	1	1	0	0
PSU107	PSU	Sputum	215	0	0	1	0	0	1	0	0	0	0	0	0	0	0	0	0	0	0	0	0	0	0	0	0	1	0	0	0	0	0	0	0	0	0	0	0	0	1	0	0	0	1	1	1	0	0
PSU108	PSU	Sputum	25	0	0	1	0	1	0	0	0	0	0	0	0	0	0	0	0	0	0	1	0	0	0	0	0	0	0	0	0	1	0	0	0	0	0	1	0	1	0	0	0	0	0	0	1	0	0
PSU109	PSU	Sputum	2	0	0	1	0	0	1	0	0	0	0	0	0	0	0	0	0	0	0	0	0	0	0	0	0	0	0	0	1	0	0	0	0	0	0	0	0	0	0	0	0	0	0	0	1	0	0
PSU110	PSU	Sputum	215	0	0	1	0	0	1	0	0	0	0	0	0	0	0	0	0	0	0	0	0	0	0	0	0	1	0	0	0	0	0	0	0	0	0	0	0	0	1	0	0	0	1	1	1	0	0
PSU111	PSU	Sputum	2	0	0	1	0	0	1	0	0	0	0	0	0	0	0	1	0	0	0	0	0	0	0	0	0	0	0	0	1	0	0	0	0	0	0	0	0	0	0	0	0	0	0	1	1	0	0
PSU114	PSU	Urine	NI	0	0	1	0	0	0	0	0	0	0	0	1	0	0	0	0	0	0	0	0	0	0	0	0	0	0	0	0	1	0	0	0	0	0	0	0	0	0	0	0	0	0	0	0	0	0
PSU116	PSU	Urine	16	0	0	1	0	0	0	0	0	0	0	0	0	1	0	0	0	0	0	0	0	0	0	0	0	0	0	0	0	1	0	0	0	0	0	0	0	0	0	0	0	0	0	0	1	0	0
PSU119	PSU	Blood	2	0	0	1	0	0	1	0	0	0	0	0	0	0	0	1	0	0	0	0	0	0	0	0	0	0	0	0	1	0	0	0	0	0	0	0	0	0	0	0	0	0	0	1	1	0	0
PSU120	PSU	Urine	2	0	0	1	0	0	1	0	0	0	0	0	0	0	0	1	0	0	0	0	0	0	0	0	0	0	0	0	1	0	0	0	0	0	0	0	0	0	0	0	0	0	0	1	1	0	0
PSU121	PSU	Urine	2	0	0	1	0	0	1	0	0	0	0	0	0	0	0	1	0	0	0	0	0	0	0	0	0	0	0	0	1	0	0	0	0	0	0	0	0	0	0	0	0	0	0	1	1	0	0
PSU122	PSU	Urine	1479	0	0	1	0	0	0	0	0	1	0	0	0	0	0	0	0	0	0	0	0	0	1	0	0	0	0	0	0	0	0	1	0	0	0	0	0	0	0	0	0	1	0	0	0	0	0
PSU125	PSU	Blood	374	0	0	1	0	0	0	0	0	0	0	0	1	0	0	0	0	0	0	0	0	0	0	0	0	0	0	0	0	1	0	0	0	0	0	0	0	0	0	0	0	0	0	0	0	0	0
PSU127	PSU	Sputum	215	0	0	1	0	0	1	0	0	0	0	0	0	0	0	0	0	0	0	0	0	0	0	0	0	1	0	0	0	0	0	0	0	0	0	0	0	0	0	0	0	0	0	0	1	0	0
PSU128	PSU	Body fluid	129	0	0	1	0	0	1	0	0	0	0	0	0	0	0	0	0	0	0	0	0	0	0	0	0	1	0	0	0	0	0	0	0	0	0	0	0	0	1	0	0	0	0	1	0	0	0
PSU129	PSU	Urine	16	0	1	0	1	0	0	0	0	0	0	0	0	1	0	0	1	0	0	0	1	0	0	0	0	0	0	0	0	0	0	0	1	0	1	0	0	0	0	0	0	1	1	0	0	1	0
PSU130	PSU	Sputum	215	0	0	1	0	0	1	0	0	0	0	0	0	0	0	0	0	0	0	0	0	0	0	0	0	1	0	0	0	0	0	0	0	0	0	0	0	0	1	0	0	0	1	1	1	0	0
PSU131	PSU	Sputum	164	0	0	1	0	0	0	0	0	1	0	0	0	0	0	0	0	0	0	0	0	0	1	0	0	0	0	0	0	0	0	1	0	0	0	0	0	0	0	0	0	0	0	0	0	0	0
PSU133	PSU	Urine	1479	0	0	1	0	0	0	0	0	1	0	0	0	0	0	0	0	0	0	0	0	0	1	0	0	0	0	0	0	0	0	1	0	0	0	0	0	0	0	0	0	1	0	0	0	0	0
PSU137	PSU	Body fluid	374	0	0	1	0	0	0	0	0	0	0	0	1	0	0	0	0	0	0	0	0	0	0	0	0	0	0	0	0	1	0	0	0	0	0	0	0	0	0	0	0	0	0	0	0	0	0
PSU139	PSU	Pus	374	0	0	1	0	0	0	0	0	0	0	0	1	0	0	0	0	0	0	0	0	0	0	0	0	0	0	0	0	0	0	0	0	0	0	0	0	0	0	0	0	0	0	0	0	0	0
PSU141	PSU	Urine	215	0	0	1	0	0	1	0	0	0	0	0	0	0	0	0	0	0	0	0	0	0	0	0	0	1	0	0	0	0	0	0	0	0	0	0	0	0	0	0	0	0	0	0	1	0	0
PSU142	PSU	Sputum	1479	0	0	1	0	0	0	0	0	1	0	0	0	0	0	0	0	0	0	0	0	0	1	0	0	0	0	0	0	0	0	1	0	0	0	0	0	0	0	0	0	1	0	0	0	0	0
PSU143	PSU	Urine	2	0	0	1	0	0	1	0	0	0	0	0	0	0	0	1	0	0	0	0	0	0	0	0	0	0	0	0	1	0	0	0	0	0	0	0	0	0	0	0	0	0	0	1	1	0	0
PT003	PT	Urine	113	0	0	1	0	1	0	0	0	0	1	0	0	0	0	0	0	0	0	0	0	0	0	0	0	0	0	0	0	0	1	1	0	0	1	0	0	0	0	0	0	0	0	0	0	0	1
PT004	PT	Sputum	25	0	0	1	0	1	0	0	0	0	0	0	0	0	0	0	0	0	0	1	0	0	0	0	0	0	0	0	0	1	0	0	0	0	0	1	0	1	0	0	0	1	0	0	1	0	0
PT005	PT	Sputum	1479	0	0	1	0	0	0	0	0	1	0	0	0	0	0	0	0	0	0	0	0	0	1	0	0	0	0	0	0	0	0	1	0	0	0	0	0	0	0	0	0	1	0	0	0	0	0
PT006	PT	Sputum	374	0	0	1	0	0	0	0	0	0	0	0	1	0	0	0	0	0	0	0	0	0	0	0	0	0	0	0	0	1	0	0	0	0	0	0	0	0	0	0	0	0	0	0	0	0	0
PT007	PT	Sputum	1	0	0	1	0	0	0	0	1	0	0	0	0	0	0	0	0	0	0	0	0	0	0	1	0	0	0	0	0	0	0	0	0	0	0	0	0	0	0	0	0	0	0	0	0	0	0
PT008	PT	Sputum	2	0	0	1	0	0	1	0	0	0	0	0	0	0	0	0	0	0	0	0	0	0	0	0	0	0	0	0	1	0	0	0	0	0	0	0	0	0	0	0	0	0	0	0	1	0	0
PT009	PT	Sputum	164	0	0	1	0	0	0	0	0	1	0	0	0	0	0	0	0	0	0	0	0	0	1	0	0	0	0	0	0	0	0	1	0	0	0	0	0	0	0	0	0	1	0	0	0	0	0
PT011	PT	Sputum	374	0	0	1	0	0	0	0	0	0	0	0	1	0	0	0	0	0	0	0	0	0	0	0	0	0	0	0	0	1	0	0	0	0	0	0	0	0	0	0	0	0	0	0	0	0	0
PT012	PT	Sputum	1479	0	0	1	0	0	0	0	0	1	0	0	0	0	0	0	0	0	0	0	0	0	1	0	0	0	0	0	0	0	0	1	0	0	0	0	0	0	0	0	0	1	0	0	0	0	0
PT018	PT	Sputum	374	0	0	1	0	0	0	0	0	0	0	0	1	0	0	0	0	0	0	0	0	0	0	0	0	0	0	0	0	1	0	0	0	0	0	0	0	0	0	0	0	0	0	0	0	0	0
PT020	PT	Sputum	215	0	0	1	0	0	1	0	0	0	0	0	0	0	0	0	0	0	0	0	0	0	0	0	0	1	0	0	0	0	0	0	0	0	0	0	0	0	1	0	0	0	1	1	1	0	0
PT022	PT	Sputum	164	0	0	1	0	0	0	0	0	1	0	0	0	0	0	0	0	0	0	0	0	0	1	0	0	0	0	0	0	0	0	1	0	0	0	0	0	0	0	0	0	1	0	0	0	0	0
PT023	PT	Urine	16	0	0	1	0	0	0	0	0	0	0	0	0	1	0	0	0	0	0	0	1	0	0	0	0	0	0	0	0	0	0	0	0	0	1	0	0	0	0	0	0	0	0	0	1	0	0
PT027	PT	Urine	2	0	0	1	0	0	1	0	0	0	0	0	0	0	0	0	0	0	0	0	0	0	0	0	0	0	0	0	1	0	0	0	0	0	0	0	0	0	0	0	0	0	0	0	1	0	0
PT028	PT	Sputum	374	0	0	1	0	0	0	0	0	0	0	0	1	0	0	0	0	0	0	0	0	0	0	0	0	0	0	0	0	1	0	0	0	0	0	0	0	0	0	0	0	0	0	0	0	0	0
PT030	PT	Sputum	374	0	0	1	0	0	0	0	0	0	0	0	1	0	0	0	0	0	0	0	0	0	0	0	0	0	0	0	0	1	0	0	0	0	0	0	0	0	0	0	0	0	0	0	0	0	0
PT031	PT	Sputum	2	0	0	1	0	0	1	0	0	0	0	0	0	0	0	0	0	0	0	0	0	0	0	0	0	1	0	0	0	0	0	0	0	1	0	0	1	0	0	0	0	0	0	0	1	0	0
PT034	PT	Sputum	374	0	0	1	0	0	0	0	0	0	0	0	1	0	0	0	0	0	0	0	0	0	0	0	0	0	0	0	0	1	0	0	0	0	0	0	0	0	0	0	0	0	0	0	0	0	0
PT035	PT	Sputum	374	0	0	1	0	0	0	0	0	0	0	0	1	0	0	0	0	0	0	0	0	0	0	0	0	0	0	0	0	1	0	0	0	0	0	0	0	0	0	0	0	0	0	0	0	0	0
PT036	PT	Sputum	2	0	0	1	0	0	1	0	0	0	0	0	0	0	0	0	0	0	0	0	0	0	0	0	0	0	0	0	1	0	0	0	0	0	0	0	0	0	0	0	0	0	0	0	1	0	0
PT037	PT	Sputum	2	0	0	1	0	0	1	0	0	0	0	0	0	0	0	0	0	0	0	0	0	0	0	0	0	0	0	0	1	0	0	0	0	0	0	0	0	0	0	0	0	0	0	0	1	0	0
PT038	PT	Sputum	267	0	1	0	0	0	0	0	0	0	0	1	0	0	0	0	0	0	0	0	0	1	0	0	0	0	0	0	0	0	0	0	1	0	1	0	0	0	0	0	0	0	0	0	1	0	0
PT039	PT	Sputum	164	0	0	1	0	0	0	0	0	1	0	0	0	0	0	0	0	0	0	0	0	0	1	0	0	0	0	0	0	0	0	0	0	0	0	0	0	0	0	0	0	0	0	0	0	0	0
PT040	PT	Sputum	374	0	0	1	0	0	0	0	0	0	0	0	1	0	0	0	0	0	0	0	0	0	0	0	0	0	0	0	0	1	0	0	0	0	0	0	0	0	0	0	0	0	0	0	0	0	0
PT041	PT	pus	1117	0	1	0	0	0	0	0	0	0	0	0	1	0	0	0	0	0	0	0	0	0	0	0	0	0	0	0	0	1	0	0	1	0	1	0	0	0	0	0	0	0	0	0	1	0	0
PT043	PT	Sputum	2	0	0	1	0	0	1	0	0	0	0	0	0	0	0	0	0	0	0	0	0	0	0	0	0	0	0	0	1	0	0	0	0	0	0	0	0	0	0	0	0	0	0	0	1	0	0
PT044	PT	Sputum	2	0	0	1	0	0	1	0	0	0	0	0	0	0	0	0	0	0	0	0	0	0	0	0	0	0	0	0	1	0	0	0	0	0	0	0	0	0	0	0	0	0	0	0	1	0	0
PT046	PT	Sputum	25	0	0	1	0	1	0	0	0	0	0	0	0	0	0	0	0	0	0	1	0	0	0	0	0	0	0	0	0	1	0	0	0	0	0	1	0	1	0	0	0	0	0	0	1	0	0
PT047	PT	Sputum	16	0	1	0	0	0	0	0	0	0	0	0	0	1	0	0	0	0	0	0	1	0	0	0	0	0	0	0	0	0	0	0	1	0	0	0	0	0	0	0	0	0	0	0	0	0	0
PT049	PT	Sputum	2	0	0	1	0	0	1	0	0	0	0	0	0	0	0	0	0	0	0	0	0	0	0	0	0	1	0	0	0	0	0	0	0	1	0	0	1	0	0	0	0	0	0	0	1	0	0
PT050	PT	Sputum	2	0	0	1	0	0	1	0	0	0	0	0	0	0	0	0	0	0	0	0	0	0	0	0	0	0	0	0	1	0	0	0	0	0	0	0	0	0	0	0	0	0	0	0	1	0	0
PT052	PT	pus	374	0	0	1	0	0	0	0	0	0	0	0	1	0	0	0	0	0	0	0	0	0	0	0	0	0	0	0	0	1	0	0	0	0	0	0	0	0	0	0	0	0	0	0	0	0	0
PT054	PT	Sputum	2	0	0	1	0	0	1	0	0	0	0	0	0	0	0	0	0	0	0	0	0	0	0	0	0	0	0	0	1	0	0	0	0	0	0	0	0	0	0	0	0	0	0	0	1	0	0
PT058	PT	Sputum	2	0	0	1	0	0	1	0	0	0	0	0	0	0	0	0	0	0	0	0	0	0	0	0	0	0	0	0	1	0	0	0	0	0	0	0	0	0	0	0	0	0	0	0	1	0	0
PT060	PT	Sputum	2	0	0	1	0	0	1	0	0	0	0	0	0	0	0	0	0	0	0	0	0	0	0	0	0	0	0	0	1	0	0	0	0	0	0	0	0	0	0	0	0	0	0	0	1	0	0
PT061	PT	Sputum	113	0	0	1	0	1	0	0	0	0	1	0	0	0	0	0	0	0	0	0	0	0	0	0	0	0	0	0	0	0	1	1	0	0	1	0	0	0	0	0	0	0	0	0	0	0	1
PT062	PT	pus	374	0	0	1	0	0	0	0	0	0	0	0	1	0	0	0	0	0	0	0	0	0	0	0	0	0	0	0	0	1	0	0	0	0	0	0	0	0	0	0	0	0	0	0	0	0	0
PT063	PT	Sputum	215	0	0	1	0	0	1	0	0	0	0	0	0	0	0	0	0	0	0	0	0	0	0	0	0	1	0	0	0	0	0	0	0	0	0	0	0	0	1	0	0	0	1	1	1	0	0
PT064	PT	Sputum	374	0	0	1	0	0	0	0	0	0	0	0	1	0	0	0	0	0	0	0	0	0	0	0	0	0	0	0	0	1	0	0	0	0	0	0	0	0	0	0	0	0	0	0	0	0	0
PT069	PT	Sputum	129	0	0	1	0	0	1	0	0	0	0	0	0	0	0	0	0	0	0	0	0	0	0	0	0	0	0	0	1	0	0	0	0	0	0	0	0	0	1	0	0	1	1	1	0	0	0
PT071	PT	Sputum	374	0	0	1	0	0	0	0	0	0	0	0	1	0	0	0	0	0	0	0	0	0	0	0	0	0	0	0	0	1	0	0	0	0	0	0	0	0	0	0	0	0	0	0	0	0	0
PT073	PT	Sputum	374	0	0	1	0	0	0	0	0	0	0	0	1	0	0	0	0	0	0	0	0	0	0	0	0	0	0	0	0	1	0	0	0	0	0	0	0	0	0	0	0	0	0	0	0	0	0
PT074	PT	Sputum	2	0	0	1	0	0	1	0	0	0	0	0	0	0	0	0	0	0	0	0	0	0	0	0	0	0	0	0	1	0	0	0	0	0	0	0	0	0	0	0	0	0	0	0	1	0	0
PT078	PT	Sputum	2	0	0	1	0	0	1	0	0	0	0	0	0	0	0	0	0	0	0	0	0	0	0	0	0	0	0	0	1	0	0	0	0	0	0	0	0	0	0	0	0	0	0	0	1	0	0
PT080	PT	Sputum	2	0	0	1	0	0	1	0	0	0	0	0	0	0	0	0	0	0	0	0	0	0	0	0	0	0	0	0	1	0	0	0	0	0	0	0	0	0	0	0	0	0	0	0	1	0	0
SK001	SK	Sputum	1479	0	0	1	0	0	0	0	0	1	0	0	0	0	0	0	0	0	0	0	0	0	1	0	0	0	0	0	0	0	0	1	0	0	0	0	0	0	0	0	0	1	0	0	0	0	0
SK002	SK	Sputum	2	0	0	1	0	0	1	0	0	0	0	0	0	0	0	1	0	0	0	0	0	0	0	0	0	0	0	0	1	0	0	0	0	0	0	0	0	0	0	0	0	0	0	1	1	0	0
SK005	SK	Sputum	2	0	1	1	0	0	1	0	0	0	0	0	0	0	0	1	0	0	0	0	0	0	0	0	0	0	0	0	1	0	0	0	1	0	0	0	0	0	0	0	0	0	0	1	1	0	0
SK009	SK	Sputum	2	0	0	1	0	0	1	0	0	0	0	0	0	0	0	0	0	0	0	0	0	0	0	0	0	0	0	0	1	0	0	0	0	0	0	0	0	0	0	0	0	0	0	1	1	0	0
SK011	SK	Pus	2	0	0	1	0	0	1	0	0	0	0	0	0	0	0	1	0	0	0	0	0	0	0	0	0	0	0	0	1	0	0	0	0	0	0	0	0	0	0	0	0	0	0	1	1	0	0
SK014	SK	Sputum	164	0	0	1	0	0	0	0	0	1	0	0	0	0	0	0	0	0	0	0	0	0	1	0	0	0	0	0	0	0	0	1	0	0	0	0	0	0	0	0	0	0	0	0	0	0	0
SK015	SK	Sputum	2	0	0	1	0	0	1	0	0	0	0	0	0	0	0	0	0	0	0	1	0	0	0	0	0	1	0	0	0	0	0	0	0	0	0	0	0	0	1	0	0	0	1	1	1	0	0
SK016	SK	Sputum	16	0	0	1	0	0	0	0	0	0	0	0	0	1	0	0	0	0	0	0	1	0	0	0	0	0	0	0	0	0	0	0	0	0	1	0	0	0	0	0	0	0	0	0	1	0	0
SK022	SK	Sputum	164	0	0	1	0	0	0	0	0	1	0	0	0	0	0	0	0	0	0	0	0	0	1	0	0	0	0	0	0	0	0	0	0	0	0	0	0	0	0	0	0	0	0	0	0	0	0
SK025	SK	Urine	2	0	0	1	0	0	1	0	0	0	0	0	0	0	0	0	0	0	0	0	0	0	0	0	0	0	0	0	1	0	0	0	0	0	0	0	0	0	0	0	0	0	0	0	1	0	0
SK028	SK	Blood	2	0	0	1	0	0	1	0	0	0	0	0	0	0	0	0	0	0	0	0	0	0	0	0	0	0	0	0	1	0	0	0	0	0	0	0	0	0	0	0	0	0	0	0	1	0	0
SK031	SK	Sputum	164	0	0	1	0	0	0	0	0	1	0	0	0	0	0	0	0	0	0	0	0	0	1	0	0	0	0	0	0	0	0	0	0	0	0	0	0	0	0	0	0	0	0	0	0	0	0
SK032	SK	Sputum	2	0	0	1	0	0	1	0	0	0	0	0	0	0	0	0	0	0	0	0	0	0	0	0	0	0	0	0	1	0	0	0	0	0	0	0	0	0	0	0	0	0	0	0	0	0	0
SK033	SK	Sputum	164	0	0	1	0	0	0	0	0	1	0	0	0	0	0	0	0	0	0	0	0	0	1	0	0	0	0	0	0	0	0	0	0	0	0	0	0	0	0	0	0	0	0	0	0	0	0
SK034	SK	Sputum	2	0	0	1	0	0	1	0	0	0	0	0	0	0	0	0	0	0	0	0	0	0	0	0	0	0	0	0	1	0	0	0	0	0	0	0	0	0	0	0	0	0	0	0	1	0	0
SK035	SK	Sputum	164	0	0	1	0	0	0	0	0	1	0	0	0	0	0	0	0	0	0	0	0	0	1	0	0	0	0	0	0	0	0	0	0	0	0	0	0	0	0	0	0	0	0	0	0	0	0
SK037	SK	Urine	2	0	0	1	0	0	1	0	0	0	0	0	0	0	0	0	0	0	0	1	0	0	0	0	0	1	0	0	0	0	0	0	0	0	0	0	0	0	1	0	0	0	1	1	1	0	0
SK038	SK	Body fluid	16	0	1	0	1	0	0	0	0	0	0	0	0	1	0	0	1	0	0	0	1	0	0	0	0	0	0	0	0	0	0	0	1	0	1	0	0	0	0	0	0	1	1	0	0	1	0
SK039	SK	Sputum	2	0	0	1	0	0	1	0	0	0	0	0	0	0	0	1	0	0	0	0	0	0	0	0	0	0	0	0	1	0	0	0	0	0	0	0	0	0	0	0	0	0	0	1	1	0	0
SK040	SK	Sputum	2	0	0	1	0	0	1	0	0	0	0	0	0	0	0	0	0	0	0	1	0	0	0	0	0	1	0	0	0	0	0	0	0	0	0	0	0	0	1	0	0	0	1	1	1	0	0
SK041	SK	Sputum	164	0	0	1	0	0	0	0	0	1	0	0	0	0	0	0	0	0	0	0	0	0	1	0	0	0	0	0	0	0	0	0	0	0	0	0	0	0	0	0	0	0	0	0	0	0	0
SK042	SK	Sputum	164	0	0	1	0	0	0	0	0	1	0	0	0	0	0	0	0	0	0	0	0	0	1	0	0	0	0	0	0	0	0	1	0	0	0	0	0	0	0	0	0	0	0	0	0	0	0
SK043	SK	Sputum	2	0	0	1	0	0	1	0	0	0	0	0	0	0	0	0	0	0	0	0	0	0	0	0	0	0	0	0	1	0	0	0	0	0	0	0	0	0	0	0	0	0	0	0	1	0	0
SK044	SK	Sputum	2	0	0	1	0	0	1	0	0	0	0	0	0	0	0	1	0	0	0	0	0	0	0	0	0	0	0	0	1	0	0	0	0	0	0	0	0	0	0	0	0	0	0	1	1	0	0
SK045	SK	Urine	2	0	0	1	0	0	1	0	0	0	0	0	0	0	0	0	0	0	0	0	0	0	0	0	0	0	0	0	1	0	0	0	0	0	0	0	0	0	0	0	0	0	0	0	1	0	0
SK049	SK	Sputum	2	0	0	1	0	0	1	0	0	0	0	0	0	0	0	0	0	0	0	0	0	0	0	0	0	0	0	0	1	0	0	0	0	0	0	0	0	0	0	0	0	0	0	0	1	0	0
SK050	SK	Sputum	2	0	1	1	0	0	1	0	0	0	0	0	0	0	0	1	0	0	0	0	0	0	0	0	0	0	0	0	1	0	0	0	1	0	0	0	0	0	0	0	0	0	0	1	1	0	0
SK053	SK	Sputum	2	0	0	1	0	0	1	0	0	0	0	0	0	0	0	1	0	0	0	0	0	0	0	0	0	0	0	0	1	0	0	0	0	0	0	0	0	0	0	0	0	0	0	1	1	0	0
SK054	SK	Blood	164	0	0	1	0	0	0	0	0	1	0	0	0	0	0	0	0	0	0	0	0	0	1	0	0	0	0	0	0	0	0	0	0	0	0	0	0	0	0	0	0	0	0	0	0	0	0
SK055	SK	Sputum	16	0	0	1	0	0	0	0	0	0	0	0	0	1	0	0	0	0	0	0	0	0	0	0	0	0	0	0	0	1	0	0	0	0	0	0	0	0	0	0	0	0	0	0	1	0	0
SK056	SK	Sputum	2	0	0	1	0	0	1	0	0	0	0	0	0	0	0	0	0	0	0	1	0	0	0	0	0	1	0	0	0	0	0	0	0	0	0	0	0	0	1	0	0	0	1	1	1	0	0
SK057	SK	Sputum	2	0	0	1	0	0	1	0	0	0	0	0	0	0	0	0	0	0	0	0	0	0	0	0	0	0	0	0	1	0	0	0	0	0	0	0	0	0	0	0	0	0	0	0	1	0	0
SK058	SK	Sputum	16	0	0	1	0	0	0	0	0	0	0	0	0	1	0	0	0	0	0	0	1	0	0	0	0	0	0	0	0	0	0	0	0	0	1	0	0	0	0	0	0	0	0	0	1	0	0
SK059	SK	Sputum	2	0	0	1	0	0	1	0	0	0	0	0	0	0	0	0	0	0	0	1	0	0	0	0	0	1	0	0	0	0	0	0	0	0	0	0	0	0	1	0	0	0	1	1	1	0	0
SK061	SK	Sputum	2	0	0	1	0	0	1	0	0	0	0	0	0	0	0	0	0	0	0	0	0	0	0	0	0	0	0	0	1	0	0	0	0	0	0	0	0	0	0	0	0	0	0	0	1	0	0
SK062	SK	Sputum	2	0	0	1	0	0	1	0	0	0	0	0	0	0	0	1	0	0	0	0	0	0	0	0	0	0	0	0	1	0	0	0	0	0	0	0	0	0	0	0	0	0	0	0	1	0	0
SK063	SK	Sputum	164	0	0	1	0	0	0	0	0	1	0	0	0	0	0	0	0	0	0	0	0	0	1	0	0	0	0	0	0	0	0	0	0	0	0	0	0	0	0	0	0	0	0	0	0	0	0
SK066	SK	Sputum	433	1	1	0	0	0	0	0	0	0	0	0	0	0	0	0	0	0	0	0	0	0	0	0	0	0	0	1	0	0	0	0	1	0	0	0	0	0	0	0	1	1	0	0	1	0	0
SK067	SK	Blood	2	0	0	1	0	0	1	0	0	0	0	0	0	0	0	0	0	0	0	1	0	0	0	0	0	1	0	0	0	0	0	0	0	0	0	0	0	0	1	0	0	0	1	1	1	0	0
SK069	SK	Sputum	164	0	0	1	0	0	0	0	0	1	0	0	0	0	0	0	0	0	0	0	0	0	1	0	0	0	0	0	0	0	0	1	0	0	0	0	0	0	0	0	0	0	0	0	0	0	0
SK070	SK	Blood	396	0	1	0	0	0	0	0	0	0	0	0	0	0	1	0	0	1	0	0	0	0	0	0	1	0	0	0	0	0	0	0	1	0	0	0	0	0	0	0	1	1	0	0	1	0	0
SK075	SK	Sputum	2	0	0	1	0	0	1	0	0	0	0	0	0	0	0	0	0	0	0	0	0	0	0	0	0	0	0	0	1	0	0	0	0	0	0	0	0	0	0	0	0	0	0	0	1	0	0
SK078	SK	Sputum	2	0	0	1	0	0	1	0	0	0	0	0	0	0	0	1	0	0	0	0	0	0	0	0	0	0	0	0	1	0	0	0	0	0	0	0	0	0	0	0	0	0	0	1	1	0	0
SK079	SK	Sputum	2	0	0	1	0	0	1	0	0	0	0	0	0	0	0	1	0	0	0	0	0	0	0	0	0	0	0	0	1	0	0	0	0	0	0	0	0	0	0	0	0	0	0	1	1	0	0
ST001	ST	Sputum	16	0	1	0	1	0	0	0	0	0	0	0	0	1	0	0	1	0	0	0	1	0	0	0	0	0	0	0	0	0	0	0	1	0	1	0	0	0	0	0	0	1	1	0	0	1	0
ST009	ST	Sputum	2	0	0	1	0	0	1	0	0	0	0	0	0	0	0	1	0	0	0	0	0	0	0	0	0	0	0	0	1	0	0	0	0	0	0	0	0	0	0	0	0	0	0	1	1	0	0
ST010	ST	Sputum	2	0	0	1	0	0	1	0	0	0	0	0	0	0	0	1	0	0	0	0	0	0	0	0	0	0	0	0	1	0	0	0	0	0	0	0	0	0	0	0	0	0	0	1	1	0	0
ST024	ST	Sputum	126	0	1	0	0	1	0	0	0	0	0	0	0	0	0	0	0	0	0	0	0	0	0	0	0	0	1	0	0	0	0	0	0	0	0	0	0	0	0	0	0	0	0	0	1	1	0
ST032	ST	Urine	2	0	0	1	0	0	1	0	0	0	0	0	0	0	0	1	0	0	0	0	0	0	0	0	0	0	0	0	1	0	0	0	0	0	0	0	0	0	0	0	0	0	0	1	1	0	0
ST034	ST	Sputum	126	0	1	0	0	1	0	0	0	0	0	0	0	0	0	0	0	0	0	0	0	0	0	0	0	0	1	0	0	0	0	0	0	0	0	0	0	0	0	0	0	0	0	0	1	1	0
ST035	ST	Sputum	164	0	0	1	0	0	0	0	0	1	0	0	0	0	0	0	0	0	0	0	0	0	0	0	0	0	0	0	0	0	0	1	0	0	0	0	0	0	0	0	0	1	0	0	0	0	0
TR005	TR	Urine	2	0	0	1	0	0	1	0	0	0	0	0	0	0	0	0	0	0	0	0	0	0	0	0	0	0	0	0	1	0	0	0	0	0	0	0	0	0	0	0	0	0	0	1	1	0	0
TR010	TR	Urine	2	0	0	1	0	0	1	0	0	0	0	0	0	0	0	0	0	0	0	0	0	0	0	0	0	0	0	0	1	0	0	0	0	0	0	0	0	0	0	0	0	0	0	1	1	0	0
TR011	TR	Blood	2	0	0	1	0	0	1	0	0	0	0	0	0	0	0	0	0	0	0	0	0	0	0	0	0	0	0	0	1	0	0	0	0	0	0	0	0	0	0	0	0	0	0	0	0	0	0
TR014	TR	Blood	2	0	0	1	0	0	1	0	0	0	0	0	0	0	0	0	0	0	0	0	0	0	0	0	0	0	0	0	1	0	0	0	0	0	0	0	0	0	0	0	0	0	0	1	1	0	0
TR015	TR	Blood	2	0	0	1	0	0	1	0	0	0	0	0	0	0	0	0	0	0	0	0	0	0	0	0	0	0	0	0	1	0	0	0	0	0	0	0	0	0	0	0	0	0	0	1	1	0	0
TR019	TR	Blood	2	0	0	1	0	0	1	0	0	0	0	0	0	0	0	1	0	0	0	0	0	0	0	0	0	0	0	0	1	0	0	0	0	0	0	0	0	0	0	0	0	0	0	1	1	0	0
TR020	TR	Sputum	2	0	0	1	0	0	1	0	0	0	0	0	0	0	0	1	0	0	0	0	0	0	0	0	0	0	0	0	1	0	0	0	0	0	0	0	0	0	0	0	0	0	0	1	1	0	0
TR022	TR	Sputum	2	0	0	1	0	0	1	0	0	0	0	0	0	0	0	0	0	0	0	0	0	0	0	0	0	0	0	0	1	0	0	0	0	0	0	0	0	0	0	0	0	0	0	0	1	0	0
TR023	TR	Pus	2	0	0	1	0	0	1	0	0	0	0	0	0	0	0	0	0	0	0	0	0	0	0	0	0	0	0	0	1	0	0	0	0	0	0	0	0	0	0	0	0	0	0	0	0	0	0
TR025	TR	Sputum	2	0	0	1	0	0	1	0	0	0	0	0	0	0	0	0	0	0	0	0	0	0	0	0	0	0	0	0	1	0	0	0	0	0	0	0	0	0	0	0	0	0	0	0	1	0	0
TR026	TR	Pus	2	0	0	1	0	0	1	0	0	0	0	0	0	0	0	1	0	0	0	0	0	0	0	0	0	0	0	0	1	0	0	0	0	0	0	0	0	0	0	0	0	0	0	1	1	0	0
TR028	TR	Sputum	16	0	1	0	1	0	0	0	0	0	0	0	0	1	0	0	1	0	0	0	1	0	0	0	0	0	0	0	0	0	0	0	1	0	1	0	0	0	0	0	0	1	1	0	0	1	0
TR029	TR	Pus	2	0	0	1	0	0	1	0	0	0	0	0	0	0	0	1	0	0	0	0	0	0	0	0	0	0	0	0	1	0	0	0	0	0	0	0	0	0	0	0	0	0	0	1	1	0	0
TR032	TR	Sputum	2	0	0	1	0	0	1	0	0	0	0	0	0	0	0	1	0	0	0	0	0	0	0	0	0	0	0	0	1	0	0	0	0	0	0	0	0	0	0	0	0	0	0	1	1	0	0
TR033	TR	Body fluid	215	0	0	1	0	0	1	0	0	0	0	0	0	0	0	0	0	0	0	0	0	0	0	0	0	1	0	0	0	0	0	0	0	0	0	0	0	0	0	0	0	0	0	0	1	0	0
TR035	TR	Sputum	2	0	0	1	0	0	1	0	0	0	0	0	0	0	0	0	0	0	0	0	0	0	0	0	0	0	0	0	1	0	0	0	0	0	0	0	0	0	0	0	0	0	0	0	0	0	0
TR036	TR	Pus	164	0	0	1	0	0	0	0	0	1	0	0	0	0	0	0	0	0	0	0	0	0	1	0	0	0	0	0	0	0	0	1	0	0	0	0	0	0	0	0	0	1	0	0	0	0	0
TR037	TR	Pus	2	0	0	1	0	0	1	0	0	0	0	0	0	0	0	1	0	0	0	0	0	0	0	0	0	0	0	0	1	0	0	0	0	0	0	0	0	0	0	0	0	0	0	1	1	0	0
TR038	TR	Sputum	2	0	0	1	0	0	1	0	0	0	0	0	0	0	0	0	0	0	0	0	0	0	0	0	0	0	0	0	1	0	0	0	0	0	0	0	0	0	0	0	0	0	0	1	1	0	0
TR039	TR	Sputum	2	0	0	1	0	0	1	0	0	0	0	0	0	0	0	0	0	0	0	0	0	0	0	0	0	0	0	0	1	0	0	0	0	0	0	0	0	0	0	0	0	0	0	0	1	0	0
TR040	TR	Pus	2	0	0	1	0	0	1	0	0	0	0	0	0	0	0	1	0	0	0	0	0	0	0	0	0	0	0	0	1	0	0	0	0	0	0	0	0	0	0	0	0	0	0	1	1	0	0
TR041	TR	Sputum	2	0	0	1	0	0	1	0	0	0	0	0	0	0	0	1	0	0	0	0	0	0	0	0	0	0	0	0	1	0	0	0	0	0	0	0	0	0	0	0	0	0	0	1	1	0	0
TR042	TR	Sputum	2	0	0	1	0	0	1	0	0	0	0	0	0	0	0	0	0	0	0	0	0	0	0	0	0	0	0	0	1	0	0	0	0	0	0	0	0	0	0	0	0	0	0	0	1	0	0
TR043	TR	Sputum	164	0	0	1	1	0	0	0	0	1	0	0	0	0	0	0	0	0	0	0	0	0	1	0	0	0	0	0	0	0	0	1	0	0	0	0	0	0	0	0	0	1	0	0	0	0	0
TR045	TR	Pus	2	0	0	1	0	0	1	0	0	0	0	0	0	0	0	1	0	0	0	0	0	0	0	0	0	0	0	0	1	0	0	0	0	0	0	0	0	0	0	0	0	0	0	1	1	0	0
TR047	TR	Sputum	2	0	0	1	0	0	1	0	0	0	0	0	0	0	0	1	0	0	0	0	0	0	0	0	0	0	0	0	1	0	0	0	0	0	0	0	0	0	0	0	0	0	0	1	1	0	0
TR048	TR	Pus	2	0	0	1	0	0	1	0	0	0	0	0	0	0	0	0	0	0	0	0	0	0	0	0	0	0	0	0	1	0	0	0	0	0	0	0	0	0	0	0	0	0	0	1	1	0	0
TR049	TR	Sputum	2	0	0	1	0	0	1	0	0	0	0	0	0	0	0	0	0	0	0	0	0	0	0	0	0	0	0	0	1	0	0	0	0	0	0	0	0	0	0	0	0	0	0	0	1	0	0
TR050	TR	Sputum	2	0	0	1	0	0	1	0	0	0	0	0	0	0	0	1	0	0	0	0	0	0	0	0	0	0	0	0	1	0	0	0	0	0	0	0	0	0	0	0	0	0	0	1	1	0	0
TR053	TR	Sputum	164	0	0	1	1	0	0	0	0	1	0	0	0	0	0	0	0	0	0	0	0	0	1	0	0	0	0	0	0	0	0	1	0	0	0	0	0	0	0	0	0	1	0	0	0	0	0
TR054	TR	Pus	2	0	0	1	0	0	1	0	0	0	0	0	0	0	0	1	0	0	0	0	0	0	0	0	0	0	0	0	1	0	0	0	0	0	0	0	0	0	0	0	0	0	0	1	1	0	0
TR058	TR	Sputum	2	0	0	1	0	0	1	0	0	0	0	0	0	0	0	0	0	0	0	0	0	0	0	0	0	0	0	0	1	0	0	0	0	0	0	0	0	0	0	0	0	0	0	0	0	0	0
TR061	TR	Sputum	2	0	0	1	0	0	1	0	0	0	0	0	0	0	0	0	0	0	0	0	0	0	0	0	0	0	0	0	1	0	0	0	0	0	0	0	0	0	0	0	0	0	0	1	1	0	0
TR062	TR	Sputum	2	0	0	1	0	0	1	0	0	0	0	0	0	0	0	1	0	0	0	0	0	0	0	0	0	0	0	0	1	0	0	0	0	0	0	0	0	0	0	0	0	0	0	1	1	0	0
TR063	TR	Sputum	2	0	1	1	0	0	1	0	0	0	0	0	0	0	0	1	0	0	0	0	0	0	0	0	0	0	0	0	1	0	0	0	1	0	0	0	0	0	0	0	0	0	0	1	1	0	0
TR065	TR	Pus	2	0	0	1	0	0	1	0	0	0	0	0	0	0	0	1	0	0	0	0	0	0	0	0	0	0	0	0	1	0	0	0	0	0	0	0	0	0	0	0	0	0	0	1	1	0	0
TR067	TR	Sputum	2	0	0	1	0	0	1	0	0	0	0	0	0	0	0	0	0	0	0	0	0	0	0	0	0	0	0	0	1	0	0	0	0	0	0	0	0	0	0	0	0	0	0	1	1	0	0
TR068	TR	Pus	215	0	0	1	0	0	1	0	0	0	0	0	0	0	0	0	0	0	0	0	0	0	0	0	0	1	0	0	0	0	0	0	0	0	0	0	0	0	0	0	0	0	0	0	1	0	0
TR069	TR	Sputum	25	0	0	1	0	1	0	0	0	0	0	0	0	0	0	0	0	0	0	1	0	0	0	0	0	0	0	0	0	1	0	0	0	0	0	1	0	1	0	0	0	0	0	0	1	0	0
TR070	TR	Blood	2	0	0	1	0	0	1	0	0	0	0	0	0	0	0	1	0	0	0	0	0	0	0	0	0	0	0	0	1	0	0	0	0	0	0	0	0	0	0	0	0	0	0	1	1	0	0
TR071	TR	Urine	2	0	0	1	0	0	1	0	0	0	0	0	0	0	0	1	0	0	0	0	0	0	0	0	0	0	0	0	1	0	0	0	0	0	0	0	0	0	0	0	0	0	0	1	1	0	0
TR074	TR	Urine	2	0	0	1	0	0	1	0	0	0	0	0	0	0	0	1	0	0	0	0	0	0	0	0	0	0	0	0	1	0	0	0	0	0	0	0	0	0	0	0	0	0	0	1	1	0	0
TR082	TR	Urine	25	0	0	1	0	1	0	0	0	0	0	0	0	0	0	0	0	0	0	1	0	0	0	0	0	0	0	0	0	1	0	0	0	0	0	1	0	1	0	0	0	0	0	0	1	0	0
TR084	TR	Urine	2	0	0	1	0	0	1	0	0	0	0	0	0	0	0	0	0	0	0	0	0	0	0	0	0	0	0	0	1	0	0	0	0	0	0	0	0	0	0	0	0	0	0	1	1	0	0
TR085	TR	Urine	126	0	1	0	0	1	0	0	0	0	0	0	0	0	0	0	0	0	0	0	0	0	0	0	0	0	1	0	0	0	0	0	0	0	0	0	0	0	0	0	0	0	0	0	1	1	0
TR086	TR	Urine	2	0	0	1	0	0	1	0	0	0	0	0	0	0	0	1	0	0	0	0	0	0	0	0	0	0	0	0	1	0	0	0	0	0	0	0	0	0	0	0	0	0	0	1	1	0	0
TR087	TR	Blood	2	0	0	1	0	0	1	0	0	0	0	0	0	0	0	1	0	0	0	0	0	0	0	0	0	0	0	0	1	0	0	0	0	0	0	0	0	0	0	0	0	0	0	1	1	0	0
TR088	TR	Blood	2	0	0	1	0	0	1	0	0	0	0	0	0	0	0	0	0	0	0	0	0	0	0	0	0	0	0	0	1	0	0	0	0	0	0	0	0	0	0	0	0	0	0	0	1	0	0
TR090	TR	Blood	2	0	0	1	0	0	1	0	0	0	0	0	0	0	0	0	0	0	0	0	0	0	0	0	0	0	0	0	1	0	0	0	0	0	0	0	0	0	0	0	0	0	0	1	1	0	0
TR096	TR	Blood	2	0	0	1	0	0	1	0	0	0	0	0	0	0	0	0	0	0	0	0	0	0	0	0	0	0	0	0	1	0	0	0	0	0	0	0	0	0	0	0	0	0	0	0	0	0	0
TR098	TR	Sputum	2	0	0	1	0	0	1	0	0	0	0	0	0	0	0	1	0	0	0	0	0	0	0	0	0	0	0	0	1	0	0	0	0	0	0	0	0	0	0	0	0	0	0	1	1	0	0
TR104	TR	Sputum	2	0	0	1	0	0	1	0	0	0	0	0	0	0	0	1	0	0	0	0	0	0	0	0	0	0	0	0	1	0	0	0	0	0	0	0	0	0	0	0	0	0	0	1	1	0	0
TR106	TR	Sputum	2	0	0	1	0	0	1	0	0	0	0	0	0	0	0	1	0	0	0	0	0	0	0	0	0	0	0	0	1	0	0	0	0	0	0	0	0	0	0	0	0	0	0	1	1	0	0
TR107	TR	Sputum	164	0	0	1	1	0	0	0	0	1	0	0	0	0	0	0	0	0	0	0	0	0	1	0	0	0	0	0	0	0	0	1	0	0	0	0	0	0	0	0	0	1	0	0	0	0	0
TR108	TR	Pus	2	0	0	1	0	0	1	0	0	0	0	0	0	0	0	0	0	0	0	0	0	0	0	0	0	0	0	0	1	0	0	0	0	0	0	0	0	0	0	0	0	0	0	0	1	0	0
TR111	TR	Sputum	2	0	0	1	0	0	1	0	0	0	0	0	0	0	0	0	0	0	0	0	0	0	0	0	0	0	0	0	1	0	0	0	0	0	0	0	0	0	0	0	0	0	0	0	0	0	0
TR113	TR	Sputum	2	0	0	1	0	0	1	0	0	0	0	0	0	0	0	1	0	0	0	0	0	0	0	0	0	0	0	0	1	0	0	0	0	0	0	0	0	0	0	0	0	0	0	1	1	0	0
TR115	TR	Sputum	2	0	0	1	0	0	1	0	0	0	0	0	0	0	0	1	0	0	0	0	0	0	0	0	0	0	0	0	1	0	0	0	0	0	0	0	0	0	0	0	0	0	0	1	1	0	0
TR118	TR	Sputum	2	0	0	1	0	0	1	0	0	0	0	0	0	0	0	1	0	0	0	0	0	0	0	0	0	0	0	0	1	0	0	0	0	0	0	0	0	0	0	0	0	0	0	1	1	0	0
TR120	TR	Sputum	2	0	0	1	0	0	1	0	0	0	0	0	0	0	0	1	0	0	0	0	0	0	0	0	0	0	0	0	1	0	0	0	0	0	0	0	0	0	0	0	0	0	0	1	1	0	0
TR123	TR	Sputum	2	0	0	1	0	0	1	0	0	0	0	0	0	0	0	0	0	0	0	0	0	0	0	0	0	0	0	0	1	0	0	0	0	0	0	0	0	0	0	0	0	0	0	0	1	0	0
TR124	TR	Pus	2	0	0	1	0	0	1	0	0	0	0	0	0	0	0	1	0	0	0	0	0	0	0	0	0	0	0	0	1	0	0	0	0	0	0	0	0	0	0	0	0	0	0	1	1	0	0
YL005	YL	NA	215	0	0	1	0	0	1	0	0	0	0	0	0	0	0	0	0	0	0	0	0	0	0	0	0	1	0	0	0	0	0	0	0	0	0	0	0	0	1	0	0	0	1	1	1	0	0
YL006	YL	NA	2	0	0	1	0	0	1	0	0	0	0	0	0	0	0	0	0	0	0	1	0	0	0	0	0	1	0	0	0	0	0	0	0	0	0	0	0	0	1	0	0	0	1	0	1	0	0
Total				1	18	207	8	14	133	1	1	35	3	1	20	14	1	58	4	1	1	15	12	1	33	1	1	24	4	1	109	27	6	27	15	2	14	6	2	6	19	1	2	22	22	82	146	9	4
Note
PA: Pattani Hospital
PSU: Songklanagarind Hospital
PT: Phatthalung Hospital
SK: Songkhla Hospital
ST: Satun Hospital
TR: Trang Hospital
YL: Yala Hoapital
NA: not available
NI: non-identified sequence type
R: resistance
AMG: aminoglycoside
FQ: fluoroquinolone
FOS: fosfomycin
RF: rifampicin
TET: tetracycline
CPL: chloramphenicol
TMP: trimethoprim
SF: sulfonamide
LC: lincosamide
MC: macrolide
0 = absent
1 = present
[truncated: 22 more columns]

## Sheet: Table S5
Table S5. Analysis of plasmid types in CRAB clinical isolates.
Isolate code	Hospital	Sample source	Sequence type (ST)	Plasmid types													Total
				p4ABAYE0001	p3ABAYE0002	RepAci1	RepAci3	RepAci4	RepAci6	RepAci7	RepM-Aci9	RepApAB49	p1ABSDF	pABTJ2	pA297-3	pRAY*
PA025	PA	Sputum	164	1	0	0	0	0	0	0	0	0	0	0	0	0	1
PA029	PA	Sputum	374	0	0	1	0	0	1	0	0	0	0	0	0	0	2
PA030	PA	Sputum	2	0	0	1	0	0	0	1	0	0	0	0	0	0	2
PA032	PA	Sputum	215	0	0	0	0	0	0	1	1	0	0	0	0	0	2
PA033	PA	Sputum	25	0	0	0	0	0	0	1	0	0	0	0	1	0	2
PA036	PA	Sputum	2	0	0	1	0	0	1	1	0	0	0	0	0	0	3
PA037	PA	Sputum	2	0	0	1	0	0	0	1	0	0	0	0	0	0	2
PSU043	PSU	Sputum	NI	0	1	0	0	0	0	0	1	0	0	0	0	0	2
PSU044	PSU	Sputum	2	0	0	1	0	0	0	1	0	0	0	0	0	0	2
PSU048	PSU	Sputum	164	0	0	0	0	0	0	0	0	1	0	0	0	0	1
PSU051	PSU	Tissue	16	0	0	0	0	0	0	0	1	0	0	0	0	0	1
PSU052	PSU	Sputum	16	0	0	1	0	0	0	0	0	0	0	0	0	0	1
PSU054	PSU	Urine	164	1	0	0	0	0	0	0	0	1	0	1	0	0	3
PSU056	PSU	Sputum	126	0	1	0	0	0	0	0	0	0	0	0	0	0	1
PSU066	PSU	Pus	2	0	0	0	0	0	1	1	1	0	0	0	0	0	3
PSU067	PSU	Body fluid	2	0	0	1	0	0	0	1	0	0	0	0	0	0	2
PSU068	PSU	Body fluid	113	0	0	1	0	0	0	0	1	0	1	0	0	0	3
PSU072	PSU	Pus	2	0	0	1	0	0	0	1	0	0	0	0	0	0	2
PSU073	PSU	Sputum	113	0	0	1	0	0	0	0	1	0	1	0	0	0	3
PSU075	PSU	Body fluid	2	0	0	1	0	0	0	1	0	0	0	0	0	0	2
PSU078	PSU	Sputum	215	0	1	0	0	0	0	1	0	0	0	0	0	0	2
PSU079	PSU	Sputum	2	0	0	1	0	0	0	1	0	0	0	1	0	0	3
PSU080	PSU	Sputum	164	1	0	0	0	0	0	0	0	1	0	0	0	0	2
PSU081	PSU	Sputum	164	0	0	0	0	0	0	0	0	1	0	0	0	0	1
PSU082	PSU	Sputum	2	0	0	1	0	0	0	0	0	0	0	0	0	0	1
PSU083	PSU	Sputum	164	0	0	0	0	0	0	0	0	1	0	0	0	0	1
PSU084	PSU	Body fluid	2	0	0	1	0	0	0	1	0	0	0	0	0	0	2
PSU087	PSU	Sputum	374	0	0	1	0	0	1	0	0	0	0	0	0	0	2
PSU088	PSU	Pus	164	1	0	0	0	0	0	0	0	1	0	1	0	0	3
PSU089	PSU	Body fluid	164	1	0	0	0	0	0	0	0	1	0	1	0	0	3
PSU091	PSU	Sputum	164	0	0	0	0	0	0	0	0	1	0	0	0	0	1
PSU092	PSU	Blood	2	0	0	0	0	0	0	1	1	0	0	0	0	0	2
PSU099	PSU	Urine	16	0	0	0	0	0	0	0	1	0	0	1	0	0	2
PSU100	PSU	Blood	164	0	0	0	0	0	0	0	0	1	0	0	0	0	1
PSU102	PSU	Urine	2	0	0	1	0	0	0	0	0	0	0	0	0	0	1
PSU103	PSU	Urine	2	0	0	1	0	0	0	1	0	0	0	0	0	0	2
PSU104	PSU	Sputum	740	0	0	0	1	0	0	0	0	0	0	0	0	1	2
PSU105	PSU	Sputum	2	0	0	1	0	0	0	1	0	0	0	0	0	0	2
PSU107	PSU	Sputum	215	0	0	0	0	0	0	1	1	0	0	0	0	0	2
PSU108	PSU	Sputum	25	0	0	0	0	0	0	1	0	0	0	0	1	0	2
PSU109	PSU	Sputum	2	0	0	1	0	0	0	1	0	0	0	0	0	0	2
PSU110	PSU	Sputum	215	0	0	0	0	0	0	1	1	0	0	0	0	0	2
PSU111	PSU	Sputum	2	0	0	1	0	0	0	0	0	0	0	0	0	0	1
PSU114	PSU	Urine	NI	0	0	1	0	0	0	0	0	0	0	0	0	0	1
PSU116	PSU	Urine	16	0	0	0	0	0	0	0	1	0	0	0	0	0	1
PSU119	PSU	Blood	2	0	0	1	0	0	0	0	0	0	0	0	0	0	1
PSU120	PSU	Urine	2	0	0	1	0	0	0	1	0	0	0	0	0	0	2
PSU121	PSU	Urine	2	0	0	1	0	0	0	1	0	0	0	0	0	0	2
PSU122	PSU	Urine	1479	1	0	0	0	0	0	0	0	1	0	1	0	1	4
PSU125	PSU	Blood	374	0	0	1	0	0	0	0	0	0	0	0	0	0	1
PSU127	PSU	Sputum	215	0	0	0	0	0	0	1	1	0	0	0	0	0	2
PSU128	PSU	Body fluid	129	0	0	1	0	0	0	0	0	0	1	0	0	0	2
PSU129	PSU	Urine	16	0	1	0	0	0	0	0	1	0	0	1	0	0	3
PSU130	PSU	Sputum	215	0	0	0	0	0	0	1	1	0	0	0	0	0	2
PSU131	PSU	Sputum	164	1	0	0	0	0	0	0	0	1	0	1	0	0	3
PSU133	PSU	Urine	1479	1	0	0	0	0	0	0	0	1	0	1	0	1	4
PSU137	PSU	Body fluid	374	0	0	1	0	0	0	0	0	0	0	0	0	0	1
PSU139	PSU	Pus	374	0	0	1	0	0	0	0	0	0	0	0	0	0	1
PSU141	PSU	Urine	215	0	0	0	0	0	0	1	1	0	0	0	0	0	2
PSU142	PSU	Sputum	1479	1	0	0	0	0	0	0	0	1	0	1	0	1	4
PSU143	PSU	Urine	2	0	0	1	0	0	0	1	0	0	0	0	0	0	2
PT003	PT	Urine	113	0	0	1	0	0	0	0	1	0	1	0	0	0	3
PT004	PT	Sputum	25	0	0	0	0	0	0	1	0	0	0	0	1	1	3
PT005	PT	Sputum	1479	0	0	0	0	0	0	0	0	1	0	1	0	1	3
PT006	PT	Sputum	374	0	0	1	0	0	0	0	0	0	0	0	0	0	1
PT007	PT	Sputum	1	0	0	1	0	0	1	0	0	0	0	0	0	0	2
PT008	PT	Sputum	2	0	0	1	0	0	0	1	0	0	0	0	0	0	2
PT009	PT	Sputum	164	0	0	0	0	0	0	0	0	1	0	0	0	1	2
PT011	PT	Sputum	374	0	0	1	0	0	0	0	0	0	0	0	0	0	1
PT012	PT	Sputum	1479	0	0	0	0	0	0	0	0	1	0	1	0	1	3
PT018	PT	Sputum	374	0	0	1	0	0	0	0	0	0	0	0	0	0	1
PT020	PT	Sputum	215	0	0	0	0	0	0	1	1	0	0	0	0	0	2
PT022	PT	Sputum	164	0	0	0	0	0	0	0	0	1	0	0	0	1	2
PT023	PT	Urine	16	0	1	0	0	0	0	0	1	0	0	0	0	0	2
PT027	PT	Urine	2	0	0	1	0	0	0	0	0	0	0	0	0	0	1
PT028	PT	Sputum	374	0	0	1	0	0	0	0	0	0	0	0	0	0	1
PT030	PT	Sputum	374	0	0	1	0	0	0	0	0	0	0	0	0	0	1
PT031	PT	Sputum	2	0	0	1	0	0	0	0	0	0	0	0	0	0	1
PT034	PT	Sputum	374	0	0	1	0	0	0	0	0	0	0	0	0	0	1
PT035	PT	Sputum	374	0	0	1	0	0	0	0	0	0	0	0	0	0	1
PT036	PT	Sputum	2	0	0	1	0	0	0	0	0	0	0	0	0	0	1
PT037	PT	Sputum	2	0	0	1	0	0	0	0	0	0	0	0	0	0	1
PT038	PT	Sputum	267	0	0	0	1	0	0	0	0	0	0	0	0	0	1
PT039	PT	Sputum	164	1	0	0	0	0	0	0	0	1	0	0	0	0	2
PT040	PT	Sputum	374	0	0	1	0	0	0	0	0	0	0	0	0	0	1
PT041	PT	pus	1117	0	0	0	0	0	0	0	0	0	0	0	0	0	0
PT043	PT	Sputum	2	0	0	1	0	0	0	1	0	0	0	0	0	0	2
PT044	PT	Sputum	2	0	0	1	0	0	0	1	0	0	0	0	0	0	2
PT046	PT	Sputum	25	0	0	1	0	0	0	1	0	0	0	0	1	0	3
PT047	PT	Sputum	16	0	0	0	0	0	0	0	1	0	0	1	0	0	2
PT049	PT	Sputum	2	0	1	1	0	0	0	0	0	0	0	0	0	0	2
PT050	PT	Sputum	2	0	0	1	0	0	0	0	0	0	0	0	0	0	1
PT052	PT	pus	374	0	0	1	0	0	0	0	0	0	0	0	0	0	1
PT054	PT	Sputum	2	0	0	1	0	0	0	1	0	0	0	0	0	0	2
PT058	PT	Sputum	2	0	0	1	0	0	0	0	0	0	0	0	0	0	1
PT060	PT	Sputum	2	0	0	1	0	0	0	0	0	0	0	0	0	0	1
PT061	PT	Sputum	113	0	0	1	0	0	0	0	1	0	1	0	0	0	3
PT062	PT	pus	374	0	0	1	0	0	0	0	0	0	0	0	0	0	1
PT063	PT	Sputum	215	0	0	0	0	0	0	1	1	0	0	0	0	0	2
PT064	PT	Sputum	374	0	0	1	0	0	0	0	0	0	0	0	0	0	1
PT069	PT	Sputum	129	0	0	1	0	0	0	1	1	0	1	1	0	1	6
PT071	PT	Sputum	374	0	0	1	0	0	0	0	0	0	0	0	0	0	1
PT073	PT	Sputum	374	0	0	1	0	0	0	0	0	0	0	0	0	0	1
PT074	PT	Sputum	2	0	0	1	0	0	0	0	0	0	0	0	0	0	1
PT078	PT	Sputum	2	0	0	1	0	0	0	1	0	0	0	0	0	0	2
PT080	PT	Sputum	2	0	0	1	0	0	0	0	0	0	0	0	0	0	1
SK001	SK	Sputum	1479	1	0	0	0	0	0	0	0	1	0	1	0	1	4
SK002	SK	Sputum	2	0	0	1	0	0	0	1	0	0	0	0	0	0	2
SK005	SK	Sputum	2	0	0	1	0	0	0	1	0	0	0	0	0	0	2
SK009	SK	Sputum	2	0	0	1	0	0	0	1	0	0	0	0	0	0	2
SK011	SK	Pus	2	0	0	1	0	0	0	1	0	0	0	0	0	0	2
SK014	SK	Sputum	164	1	0	0	0	0	0	0	0	1	0	0	0	0	2
SK015	SK	Sputum	2	0	0	0	0	0	0	1	1	1	0	0	0	0	3
SK016	SK	Sputum	16	0	1	0	0	0	0	0	1	0	0	0	0	0	2
SK022	SK	Sputum	164	1	0	0	0	0	0	0	0	1	0	0	0	0	2
SK025	SK	Urine	2	0	0	1	0	0	0	1	0	0	1	0	0	0	3
SK028	SK	Blood	2	0	0	1	0	0	0	1	0	0	0	0	0	0	2
SK031	SK	Sputum	164	0	0	0	0	0	0	0	0	1	0	0	0	0	1
SK032	SK	Sputum	2	0	0	1	0	0	1	1	0	0	0	0	0	0	3
SK033	SK	Sputum	164	0	0	0	0	0	0	0	0	1	0	0	0	0	1
SK034	SK	Sputum	2	0	0	1	0	0	0	1	0	0	0	0	0	0	2
SK035	SK	Sputum	164	0	0	0	0	0	0	0	0	1	0	0	0	0	1
SK037	SK	Urine	2	0	0	0	0	0	0	1	1	0	0	0	0	0	2
SK038	SK	Body fluid	16	0	1	0	0	0	0	0	1	0	0	1	0	0	3
SK039	SK	Sputum	2	0	0	1	0	0	0	0	0	0	0	0	0	0	1
SK040	SK	Sputum	2	0	0	0	0	0	0	1	1	0	0	0	0	0	2
SK041	SK	Sputum	164	0	0	0	0	0	0	0	0	1	0	0	0	0	1
SK042	SK	Sputum	164	1	0	0	0	0	0	0	0	1	0	0	0	0	2
SK043	SK	Sputum	2	0	0	1	0	0	0	1	0	0	0	0	0	0	2
SK044	SK	Sputum	2	0	0	1	0	0	0	1	0	0	0	0	0	0	2
SK045	SK	Urine	2	0	0	1	0	0	0	1	0	0	0	0	0	0	2
SK049	SK	Sputum	2	0	0	1	0	0	0	1	0	0	0	0	0	0	2
SK050	SK	Sputum	2	0	0	1	0	0	0	1	0	0	0	0	0	0	2
SK053	SK	Sputum	2	0	0	1	0	0	0	1	0	0	0	1	0	0	3
SK054	SK	Blood	164	1	0	0	0	0	0	0	0	1	0	0	0	0	2
SK055	SK	Sputum	16	0	0	1	0	0	0	0	1	0	0	0	0	0	2
SK056	SK	Sputum	2	0	0	0	0	0	0	1	1	0	0	0	0	0	2
SK057	SK	Sputum	2	0	0	1	0	0	0	1	0	0	0	0	0	0	2
SK058	SK	Sputum	16	0	1	0	0	0	0	0	1	0	0	0	0	0	2
SK059	SK	Sputum	2	0	0	0	0	0	0	1	1	0	0	0	0	0	2
SK061	SK	Sputum	2	0	0	1	0	0	0	1	0	0	0	0	0	0	2
SK062	SK	Sputum	2	0	0	1	0	0	1	1	0	0	0	0	0	0	3
SK063	SK	Sputum	164	0	0	0	0	0	0	0	0	1	0	0	0	0	1
SK066	SK	Sputum	433	0	0	0	0	0	0	0	0	0	0	0	0	0	0
SK067	SK	Blood	2	0	0	0	0	0	0	1	1	0	0	0	0	0	2
SK069	SK	Sputum	164	1	0	0	0	0	0	0	0	0	0	1	0	0	2
SK070	SK	Blood	396	0	0	0	0	0	0	0	1	0	0	0	0	0	1
SK075	SK	Sputum	2	0	0	1	0	0	0	1	0	0	0	0	0	0	2
SK078	SK	Sputum	2	0	0	1	0	0	0	1	0	0	0	1	0	0	3
SK079	SK	Sputum	2	0	0	1	0	0	0	1	0	0	0	1	0	0	3
ST001	ST	Sputum	16	0	1	0	0	0	0	0	1	0	0	1	0	0	3
ST009	ST	Sputum	2	0	0	1	0	0	0	1	0	0	0	1	0	0	3
ST010	ST	Sputum	2	0	0	1	0	0	0	1	0	0	0	0	0	0	2
ST024	ST	Sputum	126	0	1	0	0	1	0	0	0	0	0	0	0	0	2
ST032	ST	Urine	2	0	0	1	0	0	0	1	0	0	0	1	0	0	3
ST034	ST	Sputum	126	0	1	0	0	1	0	0	0	0	0	0	0	0	2
ST035	ST	Sputum	164	1	0	0	0	0	0	0	0	1	0	1	0	1	4
TR005	TR	Urine	2	0	0	1	0	0	0	1	0	0	0	0	0	0	2
TR010	TR	Urine	2	0	0	1	0	0	0	1	0	0	0	0	0	0	2
TR011	TR	Blood	2	0	0	1	0	0	0	1	0	0	0	0	0	0	2
TR014	TR	Blood	2	0	0	1	0	0	0	1	0	0	0	0	0	0	2
TR015	TR	Blood	2	0	0	1	0	0	0	1	0	0	0	0	0	0	2
TR019	TR	Blood	2	0	0	1	0	0	0	1	0	0	0	0	0	0	2
TR020	TR	Sputum	2	0	0	1	0	0	0	1	0	0	0	0	0	0	2
TR022	TR	Sputum	2	0	0	1	0	0	0	1	0	0	0	0	0	0	2
TR023	TR	Pus	2	0	0	1	0	0	0	1	0	0	0	0	0	0	2
TR025	TR	Sputum	2	0	0	1	0	0	0	1	0	0	0	0	0	0	2
TR026	TR	Pus	2	0	0	1	0	0	0	1	0	0	0	0	0	0	2
TR028	TR	Sputum	16	0	1	0	0	0	0	0	1	0	0	1	0	0	3
TR029	TR	Pus	2	0	0	1	0	0	0	1	0	0	0	0	0	0	2
TR032	TR	Sputum	2	0	0	1	0	0	0	1	0	0	0	0	0	0	2
TR033	TR	Body fluid	215	0	0	0	0	0	0	1	1	0	0	0	0	0	2
TR035	TR	Sputum	2	0	0	1	0	0	0	1	0	0	0	0	0	0	2
TR036	TR	Pus	164	1	0	0	0	0	0	0	0	1	0	1	0	1	4
TR037	TR	Pus	2	0	0	1	0	0	0	1	0	0	0	0	0	0	2
TR038	TR	Sputum	2	0	0	1	0	0	0	1	0	0	0	0	0	0	2
TR039	TR	Sputum	2	0	0	1	0	0	1	0	0	0	0	0	0	0	2
TR040	TR	Pus	2	0	0	1	0	0	0	1	0	0	0	0	0	0	2
TR041	TR	Sputum	2	0	0	1	0	0	0	1	0	0	0	0	0	0	2
TR042	TR	Sputum	2	0	0	1	0	0	0	0	0	0	0	0	0	0	1
TR043	TR	Sputum	164	1	0	0	0	0	0	0	0	1	0	0	0	1	3
TR045	TR	Pus	2	0	0	1	0	0	0	1	0	0	0	0	0	0	2
TR047	TR	Sputum	2	0	0	1	1	0	1	1	0	0	0	0	0	0	4
TR048	TR	Pus	2	0	0	1	0	0	0	1	0	0	0	0	0	0	2
TR049	TR	Sputum	2	0	0	1	0	0	1	1	0	0	0	0	0	0	3
TR050	TR	Sputum	2	0	0	1	0	0	0	1	0	0	0	0	0	0	2
TR053	TR	Sputum	164	1	0	0	0	0	0	0	0	1	0	0	0	1	3
TR054	TR	Pus	2	0	0	1	0	0	0	1	0	0	0	0	0	0	2
TR058	TR	Sputum	2	0	0	1	0	0	0	1	0	0	0	0	0	0	2
TR061	TR	Sputum	2	0	0	1	0	0	0	1	0	0	0	0	0	0	2
TR062	TR	Sputum	2	0	0	1	0	0	0	1	0	0	0	0	0	0	2
TR063	TR	Sputum	2	0	0	1	0	0	0	1	0	0	0	0	0	0	2
TR065	TR	Pus	2	0	0	1	0	0	0	1	0	0	0	0	0	0	2
TR067	TR	Sputum	2	0	0	1	0	0	0	1	0	0	0	0	0	0	2
TR068	TR	Pus	215	0	0	0	0	0	0	1	1	0	0	0	0	0	2
TR069	TR	Sputum	25	0	0	0	0	0	0	1	0	0	0	0	1	0	2
TR070	TR	Blood	2	0	0	1	0	0	0	1	0	0	0	0	0	0	2
TR071	TR	Urine	2	0	0	1	0	0	1	1	0	0	0	0	0	0	3
TR074	TR	Urine	2	0	0	1	0	0	0	1	0	0	0	0	0	0	2
TR082	TR	Urine	25	0	0	0	0	0	0	1	0	0	0	0	1	0	2
TR084	TR	Urine	2	0	0	1	0	0	0	1	0	0	0	0	0	0	2
TR085	TR	Urine	126	0	1	0	0	1	0	0	0	0	0	0	0	0	2
TR086	TR	Urine	2	0	0	1	0	0	0	1	0	0	0	0	0	0	2
TR087	TR	Blood	2	0	0	1	0	0	1	1	0	0	0	0	0	0	3
TR088	TR	Blood	2	0	0	1	0	0	0	1	0	0	0	0	0	0	2
TR090	TR	Blood	2	0	0	1	0	0	1	1	0	0	0	0	0	0	3
TR096	TR	Blood	2	0	0	1	0	0	0	1	0	0	0	0	0	0	2
TR098	TR	Sputum	2	0	0	1	0	0	0	1	0	0	0	0	0	0	2
TR104	TR	Sputum	2	0	0	1	0	0	0	1	0	0	0	0	0	0	2
TR106	TR	Sputum	2	0	0	1	0	0	0	1	0	0	0	0	0	0	2
TR107	TR	Sputum	164	1	0	0	0	0	0	0	0	1	0	0	0	1	3
TR108	TR	Pus	2	0	0	1	0	0	0	1	0	0	0	0	0	0	2
TR111	TR	Sputum	2	0	0	1	0	0	0	0	0	0	0	0	0	0	1
TR113	TR	Sputum	2	0	0	1	0	0	0	1	0	0	0	0	0	0	2
TR115	TR	Sputum	2	0	0	1	0	0	0	1	0	0	0	0	0	0	2
TR118	TR	Sputum	2	0	0	1	0	0	0	1	0	0	0	0	0	0	2
TR120	TR	Sputum	2	0	0	1	0	0	0	1	0	0	0	0	0	0	2
TR123	TR	Sputum	2	0	0	1	0	0	0	1	0	0	0	0	0	0	2
TR124	TR	Pus	2	0	0	1	0	0	0	1	0	0	0	0	0	0	2
YL005	YL	NA	215	0	0	0	0	0	0	1	1	0	0	0	0	0	2
YL006	YL	NA	2	0	0	0	0	0	0	1	1	0	0	0	0	0	2
Total				21	14	139	3	3	13	120	39	34	7	26	6	16
Note
PA: Pattani Hospital
PSU: Songklanagarind Hospital
PT: Phatthalung Hospital
SK: Songkhla Hospital
ST: Satun Hospital
TR: Trang Hospital
YL: Yala Hoapital
NA: not available
NI: non-identified sequence type
0 = absent
1 = present

## Sheet: Table S6
Table S6. Analysis of insertion sequences (ISs) in CRAB clinical isolates.
Isolate code	Hosptal	Sample source	Sequence type (ST)	Insertion sequences (ISs)
				IS1	IS17	IS18	IS26	IS10A	IS1236	ISAba1	ISAba3	ISAba5	ISAba10	ISAba11	ISAba12	ISAba13	ISAba14	ISAba17	ISAba19	ISAba20	ISAba22	ISAba24	ISAba25	ISAba26	ISAba27	ISAba29	ISAba31	ISAba33	ISAba34	ISAba36	ISAba40	ISAba43	ISAba44	ISAba45	ISAba46	ISAba50	ISAba52	ISAba53	ISAba125	ISAba825	ISAbe18	ISAcsp2	ISAcsp3	ISAcsp12	ISAha1	ISAha2	ISAha3	ISAjo2	ISAlw2
PA025	PA	Sputum	164	0	0	0	0	0	0	0	0	0	0	0	0	0	0	0	0	0	1	0	0	1	0	0	0	0	0	0	0	0	0	1	0	0	0	1	0	0	0	0	0	0	0	0	0	0	0
PA029	PA	Sputum	374	0	0	0	0	0	0	1	0	0	0	0	0	0	0	0	0	0	0	0	0	1	0	0	0	0	0	0	0	0	0	0	0	0	0	0	0	0	0	0	0	0	0	0	0	0	0
PA030	PA	Sputum	2	0	0	0	0	0	0	1	0	0	0	0	0	0	0	0	0	0	1	1	0	1	0	0	0	0	0	0	0	0	0	0	0	0	0	0	0	0	0	0	0	0	0	0	0	0	0
PA032	PA	Sputum	215	0	0	0	0	0	0	0	0	0	1	0	0	0	0	0	0	0	0	1	0	1	0	0	0	0	0	0	0	0	0	0	0	0	0	0	0	0	0	0	0	0	0	0	0	0	0
PA033	PA	Sputum	25	0	0	0	1	1	0	0	0	0	0	1	0	0	0	0	0	0	0	0	0	0	0	0	0	0	1	0	0	0	0	1	0	0	0	0	0	0	0	0	0	0	0	0	0	0	0
PA036	PA	Sputum	2	0	0	0	0	0	0	0	0	0	0	0	0	0	0	0	0	0	1	1	0	1	0	0	0	0	0	0	0	0	0	0	0	0	0	0	0	0	0	0	0	0	0	0	0	0	0
PA037	PA	Sputum	2	0	0	0	0	0	0	0	0	0	0	0	0	0	0	0	0	0	1	1	0	1	0	0	0	0	0	0	0	0	0	0	0	0	0	0	0	0	0	0	0	0	0	0	0	0	0
PSU043	PSU	Sputum	NI	0	0	0	0	0	0	1	0	0	0	0	0	0	1	0	0	0	0	0	0	0	0	0	1	0	0	0	0	0	0	0	0	1	1	1	0	0	0	0	0	0	0	0	0	0	0
PSU044	PSU	Sputum	2	0	0	0	0	0	0	1	0	0	0	0	0	0	0	0	0	0	1	1	0	1	0	0	0	0	0	0	0	0	0	0	0	0	0	0	0	0	0	0	0	0	0	0	0	0	0
PSU048	PSU	Sputum	164	0	0	0	0	0	0	1	0	1	0	0	0	0	0	0	0	0	1	1	0	0	1	0	0	0	0	0	0	0	0	0	1	0	0	0	0	0	0	0	0	0	0	0	0	0	0
PSU051	PSU	Tissue	16	0	0	0	0	0	0	1	0	0	0	0	0	0	0	0	0	0	0	0	0	0	0	0	0	0	0	0	0	0	0	0	0	0	0	1	0	0	0	0	0	0	0	0	0	0	0
PSU052	PSU	Sputum	16	0	0	0	0	0	0	1	0	0	0	0	0	0	0	0	0	0	0	0	0	0	0	0	0	0	0	0	0	0	0	0	0	0	0	1	0	0	0	0	0	0	0	0	0	0	0
PSU054	PSU	Urine	164	0	0	0	0	0	0	0	0	0	0	0	0	0	0	0	0	0	1	0	0	1	0	0	0	0	0	0	0	0	0	1	0	0	0	1	0	0	0	0	1	0	0	0	0	0	0
PSU056	PSU	Sputum	126	1	0	0	1	0	0	1	1	0	0	0	0	1	0	0	0	0	0	0	0	0	0	0	0	0	0	0	0	0	0	0	0	0	0	0	1	0	0	0	0	0	0	0	0	1	0
PSU066	PSU	Pus	2	0	0	0	0	1	0	0	0	0	0	0	0	1	0	0	0	0	1	0	0	1	0	0	0	0	0	0	1	0	0	0	0	0	0	0	0	0	0	0	0	0	0	0	0	0	0
PSU067	PSU	Body fluid	2	0	0	0	0	0	0	0	0	0	0	0	0	1	0	0	0	0	1	1	0	0	0	0	0	0	0	0	0	0	0	0	0	0	0	0	0	0	0	0	0	0	0	0	0	0	0
PSU068	PSU	Body fluid	113	0	0	0	0	0	0	1	0	0	0	0	1	1	1	1	0	0	0	0	0	0	0	0	1	0	0	1	0	0	0	0	0	0	0	0	1	0	0	0	0	0	0	0	0	0	1
PSU072	PSU	Pus	2	0	0	0	0	0	0	1	0	0	0	0	0	1	0	0	0	0	1	1	0	0	0	0	0	0	0	0	0	0	0	0	0	0	0	0	0	0	0	0	0	0	0	0	0	0	0
PSU073	PSU	Sputum	113	0	0	0	0	0	0	0	0	0	0	0	0	1	1	1	0	0	0	0	1	0	0	0	1	0	0	1	0	0	0	0	0	0	0	0	0	0	1	1	0	0	0	0	1	0	1
PSU075	PSU	Body fluid	2	0	0	0	0	0	0	1	0	0	0	0	0	0	0	0	0	0	1	1	0	1	0	0	0	0	0	0	0	0	0	0	0	0	0	0	0	0	0	0	0	0	0	0	0	0	0
PSU078	PSU	Sputum	215	1	0	0	0	0	0	0	0	0	1	0	1	0	1	1	0	0	0	1	0	0	0	0	0	0	0	0	0	0	0	0	0	0	0	0	0	0	0	0	0	0	1	0	1	1	0
PSU079	PSU	Sputum	2	0	1	0	0	0	0	1	0	0	0	0	0	0	0	0	0	0	1	0	0	1	0	0	0	0	0	0	0	0	0	0	0	0	0	0	0	0	0	0	0	0	0	0	0	0	0
PSU080	PSU	Sputum	164	0	0	0	0	0	0	0	0	0	0	0	0	0	0	0	0	0	1	0	0	1	0	0	0	0	0	0	0	0	0	1	0	0	0	1	0	0	0	0	0	0	0	0	0	0	0
PSU081	PSU	Sputum	164	0	0	0	0	0	0	0	0	0	0	0	0	0	0	0	0	0	1	0	0	1	0	0	0	0	0	0	0	0	0	1	0	0	0	1	0	0	0	0	0	0	0	0	0	0	0
PSU082	PSU	Sputum	2	0	0	0	0	0	0	1	0	0	0	0	0	0	0	0	0	0	1	0	0	1	0	0	0	0	0	0	0	0	0	0	0	0	0	0	0	0	0	0	0	0	0	0	0	0	0
PSU083	PSU	Sputum	164	0	0	0	0	0	0	0	0	1	0	0	0	0	0	0	0	0	1	1	0	0	1	0	0	0	0	0	0	0	0	0	1	0	0	0	0	0	0	0	0	0	0	0	0	0	0
PSU084	PSU	Body fluid	2	0	0	0	0	0	0	1	0	0	0	0	0	0	0	0	0	0	1	1	0	0	0	0	0	0	0	0	0	0	0	0	0	0	0	0	0	0	0	0	0	0	0	0	0	0	0
PSU087	PSU	Sputum	374	0	0	0	0	0	0	0	0	0	0	0	0	0	0	0	0	0	0	0	0	1	0	0	0	0	0	0	0	0	0	0	0	0	0	0	0	0	0	0	0	0	0	0	0	0	0
PSU088	PSU	Pus	164	0	0	0	0	0	0	0	0	0	0	0	0	0	0	0	0	0	1	0	0	1	0	0	0	0	0	0	0	0	0	1	0	0	0	1	0	0	0	0	1	0	0	0	0	0	0
PSU089	PSU	Body fluid	164	0	0	0	0	0	0	0	0	0	0	0	0	0	0	0	0	0	1	0	0	1	0	0	0	0	0	0	0	0	0	1	0	0	0	1	0	0	0	0	1	0	0	0	0	0	0
PSU091	PSU	Sputum	164	0	0	0	0	0	0	0	0	0	0	0	0	0	0	0	0	0	1	0	0	1	0	0	0	0	0	0	0	0	0	1	0	0	0	1	0	0	0	0	0	0	0	0	0	0	0
PSU092	PSU	Blood	2	0	0	0	0	1	0	0	0	0	0	0	0	1	0	0	0	0	1	0	0	1	0	0	0	0	0	0	1	0	0	0	0	0	0	0	0	0	0	0	0	0	0	0	0	0	0
PSU099	PSU	Urine	16	0	0	0	0	0	1	0	0	0	0	0	0	0	1	0	0	0	0	0	0	0	0	0	0	0	0	0	0	0	0	0	0	1	0	1	1	0	0	0	0	0	0	0	0	0	0
PSU1	PSU	Blood	164	0	0	0	0	0	0	0	0	0	0	0	0	0	0	0	0	0	1	0	0	1	0	0	0	0	0	0	0	0	0	1	0	0	0	1	0	0	0	0	0	0	0	0	0	0	0
PSU102	PSU	Urine	2	0	0	0	0	0	0	1	0	0	0	0	0	0	0	0	0	0	1	0	0	1	0	0	0	0	0	0	0	0	0	0	0	0	0	0	0	0	0	0	0	0	0	0	0	0	0
PSU103	PSU	Urine	2	0	0	0	1	0	0	1	0	0	0	0	0	0	0	0	0	0	1	1	0	1	0	0	0	0	0	0	0	0	0	0	0	0	0	0	0	0	0	0	0	0	0	0	0	0	0
PSU104	PSU	Sputum	740	1	0	0	1	0	0	0	0	1	0	0	1	1	0	0	0	0	1	0	0	1	1	0	1	0	0	0	1	1	1	1	0	0	0	1	1	1	0	0	1	1	0	0	0	0	0
PSU105	PSU	Sputum	2	0	0	0	0	0	0	1	0	0	0	0	0	0	0	0	0	0	1	1	0	1	0	0	0	0	0	0	0	0	0	0	0	0	0	0	0	0	0	0	0	0	0	0	0	0	0
PSU107	PSU	Sputum	215	0	0	0	0	0	0	0	0	0	1	0	0	0	0	0	0	0	0	1	0	1	0	0	0	0	0	0	0	0	0	0	0	0	0	0	0	0	0	0	0	0	0	0	0	0	0
PSU108	PSU	Sputum	25	0	0	0	1	1	0	0	0	0	0	1	0	0	0	0	0	0	0	0	0	0	0	0	0	0	1	0	0	0	0	0	0	0	0	0	0	0	0	0	0	0	0	0	0	0	0
PSU109	PSU	Sputum	2	0	0	0	0	0	0	1	0	0	0	0	0	1	0	0	0	0	1	1	0	0	0	0	0	0	0	0	0	0	0	0	0	0	0	0	0	0	0	0	0	0	0	0	0	0	0
PSU110	PSU	Sputum	215	0	0	0	0	0	0	0	0	0	1	0	0	0	0	0	0	0	1	1	0	1	0	0	0	0	0	0	0	0	0	0	0	0	0	0	0	0	0	0	0	0	0	0	0	0	0
PSU111	PSU	Sputum	2	0	0	0	0	0	0	1	0	0	0	0	0	0	0	0	0	0	1	0	0	1	0	0	0	0	0	0	0	0	0	0	0	0	0	0	0	0	0	0	0	0	0	0	0	0	0
PSU114	PSU	Urine	NI	0	0	0	0	0	0	0	0	0	0	0	0	0	0	0	0	0	0	0	0	1	0	0	0	0	0	0	0	0	0	0	0	0	0	0	0	0	0	0	0	0	0	0	0	0	0
PSU11	PSU	Urine	16	0	0	0	0	0	0	0	0	0	0	0	0	0	1	0	0	0	0	0	0	0	0	0	0	0	0	0	0	0	0	0	0	0	0	1	0	0	0	0	0	0	0	0	0	0	0
PSU119	PSU	Blood	2	0	0	0	0	0	0	1	0	0	0	0	0	0	0	0	0	0	1	0	0	1	0	0	0	0	0	0	0	0	0	0	0	0	0	0	0	0	0	0	0	0	0	0	0	0	0
PSU120	PSU	Urine	2	0	0	0	0	0	0	1	0	0	0	0	0	0	0	0	0	0	1	1	0	1	0	0	0	0	0	0	0	0	0	0	0	0	0	0	0	0	0	0	0	0	0	0	0	0	0
PSU121	PSU	Urine	2	0	0	0	0	0	0	1	0	0	0	0	0	0	0	0	0	0	1	1	0	1	0	0	0	0	0	0	0	0	0	0	0	0	0	0	0	0	0	0	0	0	0	0	0	0	0
PSU122	PSU	Urine	1479	0	1	1	0	0	1	0	0	1	0	0	0	0	0	0	0	0	1	1	0	0	1	0	0	0	0	0	0	0	0	0	1	0	0	0	0	0	0	0	0	0	0	0	0	0	0
PSU125	PSU	Blood	374	0	0	0	0	0	0	1	0	0	0	0	0	0	0	0	0	0	0	0	0	1	0	0	0	0	0	0	0	0	0	0	0	0	0	0	0	0	0	0	0	0	0	0	0	0	0
PSU127	PSU	Sputum	215	0	0	0	0	0	0	0	0	0	1	0	0	0	0	0	0	0	0	1	0	1	0	0	0	0	0	0	0	0	0	0	0	0	0	0	0	0	0	0	0	0	0	0	0	0	0
PSU128	PSU	Body fluid	129	0	0	0	0	0	0	1	0	0	0	0	1	1	0	0	0	0	1	0	1	1	0	1	1	0	0	0	0	0	0	0	0	0	0	1	1	0	0	0	0	0	0	1	0	0	1
PSU129	PSU	Urine	16	1	0	0	1	0	1	0	1	0	0	0	0	0	1	0	0	0	0	0	0	0	0	0	0	0	0	0	0	1	0	0	0	1	1	1	1	0	0	0	0	0	0	0	0	0	0
PSU130	PSU	Sputum	215	0	0	0	0	0	0	0	0	0	1	0	0	0	0	0	0	0	1	1	0	1	0	0	0	0	0	0	0	0	0	0	0	0	0	0	0	0	0	0	0	0	0	0	0	0	0
PSU131	PSU	Sputum	164	0	0	0	0	0	0	0	0	0	0	0	0	0	0	0	0	0	1	0	0	1	0	0	0	0	0	0	0	0	0	1	0	0	0	1	0	0	0	0	1	0	0	0	0	0	0
PSU133	PSU	Urine	1479	0	1	1	0	0	1	0	0	0	0	0	0	0	0	0	0	0	0	0	0	1	0	0	0	0	0	0	0	0	0	1	0	0	0	1	0	0	0	0	0	0	0	0	0	0	0
PSU137	PSU	Body fluid	374	0	0	0	0	0	0	0	0	0	0	0	0	0	0	0	0	0	0	0	0	1	0	0	0	0	0	0	0	0	0	0	0	0	0	0	0	0	0	0	0	0	0	0	0	0	0
PSU139	PSU	Pus	374	0	0	0	0	0	0	1	0	0	0	0	0	0	0	0	0	0	0	0	0	1	0	0	0	0	0	0	0	0	0	0	0	0	0	0	0	0	0	0	0	0	0	0	0	0	0
PSU141	PSU	Urine	215	0	0	0	0	0	0	0	0	0	1	0	0	0	0	0	0	0	0	1	0	1	0	0	0	0	0	0	0	0	0	0	0	0	0	0	0	0	0	0	0	0	0	0	0	0	0
PSU142	PSU	Sputum	1479	0	1	1	0	0	1	0	0	1	0	0	0	0	0	0	0	0	1	1	0	0	1	0	0	0	0	0	0	0	0	0	1	0	0	0	0	0	0	0	0	0	0	0	0	0	0
PSU143	PSU	Urine	2	0	0	0	0	0	0	1	0	0	0	0	0	0	0	0	0	0	1	1	0	1	0	0	0	0	0	0	0	0	0	0	0	0	0	0	0	0	0	0	0	0	0	0	0	0	0
PT003	PT	Urine	113	0	0	0	0	0	0	0	0	0	0	0	1	1	1	1	0	0	0	0	1	0	0	0	1	0	0	1	0	0	0	0	0	0	0	0	0	0	1	1	0	0	0	0	1	0	1
PT004	PT	Sputum	25	0	0	0	1	1	0	0	0	0	0	1	0	0	0	0	0	0	0	0	0	0	0	0	0	0	1	0	0	0	0	0	0	0	0	0	0	0	0	0	0	0	0	0	0	0	0
PT005	PT	Sputum	1479	0	1	1	0	0	1	0	0	1	0	0	0	0	0	0	0	0	1	1	0	0	1	0	0	0	0	0	0	0	0	0	1	0	0	0	0	0	0	0	0	0	0	0	0	0	0
PT006	PT	Sputum	374	0	0	0	0	0	0	0	0	0	0	0	0	0	0	0	0	0	0	0	0	1	0	0	0	0	0	0	0	0	0	0	0	0	0	0	0	0	0	0	0	0	0	0	0	0	0
PT007	PT	Sputum	1	0	0	0	0	0	0	1	0	0	0	0	0	1	0	0	0	0	0	0	0	1	0	0	0	0	0	0	0	0	0	0	0	0	0	0	1	0	0	0	0	0	0	0	0	0	0
PT008	PT	Sputum	2	0	0	0	0	0	0	1	0	0	0	0	0	1	0	0	0	0	1	1	0	0	0	0	0	0	0	0	0	0	0	0	0	0	0	0	0	0	0	0	0	0	0	0	0	0	0
PT009	PT	Sputum	164	0	0	0	0	0	0	0	0	0	0	0	0	0	0	0	0	0	1	0	0	1	0	0	0	0	0	0	0	0	0	1	0	0	0	1	0	0	0	0	0	0	0	0	0	0	0
PT011	PT	Sputum	374	0	0	0	0	0	0	1	0	0	0	0	0	0	0	0	0	0	0	0	0	1	0	0	0	0	0	0	0	0	0	0	0	0	0	0	0	0	0	0	0	0	0	0	0	0	0
PT012	PT	Sputum	1479	0	1	1	0	0	1	0	0	1	0	0	0	0	0	0	0	0	1	1	0	0	1	0	0	0	0	0	0	0	0	0	1	0	0	0	0	0	0	0	0	0	0	0	0	0	0
PT018	PT	Sputum	374	0	0	0	0	0	0	1	0	0	0	0	0	0	0	0	0	0	0	0	0	1	0	0	0	0	0	0	0	0	0	0	0	0	0	0	0	0	0	0	0	0	0	0	0	0	0
PT020	PT	Sputum	215	0	0	0	0	0	0	0	0	0	1	0	0	0	0	0	0	0	1	1	0	1	0	0	0	0	0	0	0	0	0	0	0	0	0	0	0	0	0	0	0	0	0	0	0	0	0
PT022	PT	Sputum	164	0	0	0	0	0	0	0	0	0	0	0	0	0	0	0	0	0	0	0	0	1	0	0	0	0	0	0	0	0	0	1	0	0	0	1	0	0	0	0	0	0	0	0	0	0	0
PT023	PT	Urine	16	0	0	1	0	0	0	1	0	0	0	0	0	0	1	0	0	0	0	0	0	0	0	0	0	0	0	0	0	0	0	0	0	1	0	1	0	0	0	0	0	0	0	0	0	0	0
PT027	PT	Urine	2	0	0	0	0	0	0	0	0	0	0	0	0	1	0	0	0	0	1	0	0	0	0	0	0	0	0	0	0	0	0	0	0	0	0	0	0	0	0	0	0	0	0	0	0	0	0
PT028	PT	Sputum	374	0	0	0	0	0	0	1	0	0	0	0	0	0	0	0	0	0	0	0	0	1	0	0	0	0	0	0	0	0	0	0	0	0	0	0	0	0	0	0	0	0	0	0	0	0	0
PT030	PT	Sputum	374	0	0	0	0	0	0	1	0	0	0	0	0	0	0	0	0	0	0	0	0	1	0	0	0	0	0	0	0	0	0	0	0	0	0	0	0	0	0	0	0	0	0	0	0	0	0
PT031	PT	Sputum	2	0	0	0	1	0	0	1	0	0	0	0	0	1	0	0	0	0	1	0	0	1	0	0	0	0	0	1	0	0	0	0	0	0	0	0	0	0	0	0	0	0	1	0	0	0	1
PT034	PT	Sputum	374	0	0	0	0	0	0	0	0	0	0	0	0	0	0	0	0	0	0	0	0	1	0	0	0	0	0	0	0	0	0	0	0	0	0	0	0	0	0	0	0	0	0	0	0	0	0
PT035	PT	Sputum	374	0	0	0	0	0	0	0	0	0	0	0	0	0	0	0	0	0	0	0	0	1	0	0	0	0	0	0	0	0	0	0	0	0	0	0	0	0	0	0	0	0	0	0	0	0	0
PT036	PT	Sputum	2	0	0	0	0	0	0	0	0	0	0	0	0	1	0	0	0	0	1	0	0	0	0	0	0	0	0	0	0	0	0	0	0	0	0	0	0	0	0	0	0	0	0	0	0	0	0
PT037	PT	Sputum	2	0	0	0	0	0	0	0	0	0	0	0	0	1	0	0	0	0	1	0	0	0	0	0	0	0	0	0	0	0	0	0	0	0	0	0	0	0	0	0	0	0	0	0	0	0	0
PT038	PT	Sputum	267	0	0	0	0	0	0	1	0	0	0	0	0	1	0	0	0	0	0	0	0	0	0	0	0	0	0	0	0	0	0	0	0	0	0	0	0	0	0	0	0	0	0	0	0	0	0
PT039	PT	Sputum	164	0	0	0	0	0	0	1	0	0	0	0	0	0	0	0	0	0	1	0	0	1	0	0	0	0	0	0	0	0	0	1	0	0	0	1	0	0	0	0	0	0	0	0	0	0	0
PT040	PT	Sputum	374	0	0	0	0	0	0	1	0	0	0	0	0	0	0	0	0	0	0	0	0	1	0	0	0	0	0	0	0	0	0	0	0	0	0	0	0	0	0	0	0	0	0	0	0	0	0
PT041	PT	pus	1117	1	0	0	0	0	0	0	0	0	0	0	1	0	0	0	0	1	0	0	0	0	0	0	0	0	0	1	0	0	0	0	0	0	0	0	1	0	0	0	0	0	0	0	0	0	0
PT043	PT	Sputum	2	0	0	0	0	0	0	0	0	0	0	0	0	1	0	0	0	0	1	1	0	0	0	0	0	0	0	0	0	0	0	0	0	0	0	0	0	0	0	0	0	0	0	0	0	0	0
PT044	PT	Sputum	2	0	0	0	0	0	0	0	0	0	0	0	0	1	0	0	0	0	1	1	0	0	0	0	0	0	0	0	0	0	0	0	0	0	0	0	0	0	0	0	0	0	0	0	0	0	0
PT046	PT	Sputum	25	0	1	0	1	1	0	1	0	0	0	1	1	0	0	0	0	0	0	0	0	0	0	0	0	0	1	0	0	0	0	0	0	0	0	0	0	0	0	0	0	0	0	0	0	0	0
PT047	PT	Sputum	16	0	0	0	0	0	1	0	0	0	0	0	0	0	0	0	0	0	0	0	0	0	0	0	0	0	0	0	0	0	0	0	0	0	0	1	1	0	0	0	0	0	0	0	0	0	0
PT049	PT	Sputum	2	0	0	0	1	0	0	1	0	0	0	0	0	1	0	0	0	1	1	0	0	1	0	0	0	0	0	1	0	0	0	0	0	0	0	0	0	0	0	0	0	0	1	0	0	0	1
PT050	PT	Sputum	2	0	0	0	0	0	0	1	0	0	0	0	0	1	0	0	0	0	1	0	0	0	0	0	0	0	0	0	0	0	0	0	0	0	0	0	0	0	0	0	0	0	0	0	0	0	0
PT052	PT	pus	374	0	0	0	0	0	0	1	0	0	0	0	0	0	0	0	0	0	0	0	0	1	0	0	0	0	0	0	0	0	0	0	0	0	0	0	0	0	0	0	0	0	0	0	0	0	0
PT054	PT	Sputum	2	0	0	0	0	0	0	1	0	0	0	0	0	1	0	0	0	0	1	1	0	0	0	0	0	0	0	0	0	0	0	0	0	0	0	0	0	0	0	0	0	0	0	0	0	0	0
PT058	PT	Sputum	2	0	0	0	0	0	0	0	0	0	0	0	0	1	0	0	0	0	1	0	0	0	0	0	0	0	0	0	0	0	0	0	0	0	0	0	0	0	0	0	0	0	0	0	0	0	0
PT060	PT	Sputum	2	0	0	0	0	0	0	0	0	0	0	0	0	1	0	0	0	0	1	0	0	0	0	0	0	0	0	0	0	0	0	0	0	0	0	0	0	0	0	0	0	0	0	0	0	0	0
PT061	PT	Sputum	113	0	0	0	0	0	0	0	0	0	0	0	0	1	0	1	0	0	0	0	1	0	0	0	1	0	0	1	0	0	0	0	0	0	0	0	0	0	1	1	0	0	0	0	1	0	1
PT062	PT	pus	374	0	0	0	0	0	0	1	0	0	0	0	0	0	0	0	0	0	0	0	0	1	0	0	0	0	0	0	0	0	0	0	0	0	0	0	0	0	0	0	0	0	0	0	0	0	0
PT063	PT	Sputum	215	0	0	0	0	0	0	0	0	0	1	0	0	0	0	0	0	0	1	1	0	1	0	0	0	0	0	0	0	0	0	0	0	0	0	0	0	0	0	0	0	0	0	0	0	0	0
PT064	PT	Sputum	374	0	0	0	0	0	0	1	0	0	0	0	0	0	0	0	0	0	0	0	0	1	0	0	0	0	0	0	0	0	0	0	0	0	0	0	0	0	0	0	0	0	0	0	0	0	0
PT069	PT	Sputum	129	0	0	0	0	0	0	1	0	0	0	0	1	1	0	0	0	0	1	1	1	1	0	1	1	0	0	0	0	0	0	0	0	0	0	1	0	0	0	0	0	0	0	1	1	0	0
PT071	PT	Sputum	374	0	0	0	0	0	0	1	0	0	0	0	0	0	0	0	0	0	0	0	0	1	0	0	0	0	0	0	0	0	0	0	0	0	0	0	0	0	0	0	0	0	0	0	0	0	0
PT073	PT	Sputum	374	0	0	0	0	0	0	1	0	0	0	0	0	0	0	0	0	0	0	0	0	1	0	0	0	0	0	0	0	0	0	0	0	0	0	0	0	0	0	0	0	0	0	0	0	0	0
PT074	PT	Sputum	2	0	0	0	0	0	0	1	0	0	0	0	0	1	0	0	0	0	1	0	0	0	0	0	0	0	0	0	0	0	0	0	0	0	0	0	0	0	0	0	0	0	0	0	0	0	0
PT078	PT	Sputum	2	0	0	0	0	0	0	0	0	0	0	0	0	0	0	0	0	0	1	1	0	1	0	0	0	0	0	0	0	0	0	0	0	0	0	0	0	0	0	0	0	0	0	0	0	0	0
PT080	PT	Sputum	2	0	0	0	0	0	0	1	0	0	0	0	0	1	0	0	0	0	1	0	0	0	0	0	0	0	0	0	0	0	0	0	0	0	0	0	0	0	0	0	0	0	0	0	0	0	0
SK001	SK	Sputum	1479	0	1	1	0	0	1	0	0	1	0	0	0	0	0	0	0	0	1	1	0	0	1	0	0	0	0	0	0	0	0	0	1	0	0	0	0	0	0	0	0	0	0	0	0	0	0
SK002	SK	Sputum	2	0	0	0	0	0	0	1	0	0	0	0	0	0	0	0	0	0	1	1	0	1	0	0	0	0	0	0	0	0	0	0	0	0	0	0	0	0	0	0	0	0	0	0	0	0	0
SK005	SK	Sputum	2	0	0	0	0	0	0	0	0	0	0	0	0	1	0	0	0	0	1	1	0	0	0	0	0	0	0	0	0	0	0	1	0	0	0	0	0	0	0	0	0	0	0	0	0	0	0
SK009	SK	Sputum	2	0	1	0	0	0	0	0	0	0	1	0	0	0	0	0	0	0	1	1	0	1	0	0	0	0	0	0	0	0	0	0	0	0	0	0	0	0	0	0	0	0	0	0	0	0	0
SK011	SK	Pus	2	0	0	0	0	0	0	1	0	0	0	0	0	0	0	0	0	0	1	1	0	1	0	0	0	0	0	0	0	0	0	0	0	0	0	0	0	0	0	0	0	0	0	0	0	0	0
SK014	SK	Sputum	164	0	0	0	0	0	0	0	0	0	0	0	0	0	0	0	0	0	0	0	0	1	0	0	0	0	0	0	0	0	0	1	0	0	0	1	0	0	0	0	0	0	0	0	0	0	0
SK015	SK	Sputum	2	0	0	0	0	1	0	1	0	0	0	0	0	1	0	0	0	0	1	0	0	1	0	0	0	0	0	0	1	0	0	0	0	0	0	0	0	0	0	0	0	0	0	0	0	0	0
SK01	SK	Sputum	16	0	0	0	0	0	0	1	0	0	0	0	0	0	1	0	0	0	0	0	0	0	0	0	0	0	0	0	0	0	0	0	0	1	1	1	0	0	0	0	0	0	0	0	0	0	0
SK022	SK	Sputum	164	0	0	0	0	0	0	0	0	0	0	0	0	0	0	0	0	0	1	0	0	1	0	0	0	0	0	0	0	0	0	1	0	0	0	1	0	0	0	0	0	0	0	0	0	0	0
SK025	SK	Urine	2	0	0	0	0	0	0	1	0	0	1	0	0	0	0	0	0	0	1	1	0	1	0	0	0	0	0	0	0	0	0	0	0	0	0	0	0	0	0	0	0	0	0	0	0	0	0
SK028	SK	Blood	2	0	0	0	0	0	0	0	0	0	0	0	0	1	0	0	0	0	1	1	0	0	0	0	0	0	0	0	0	0	0	0	0	0	0	0	0	0	0	0	0	0	0	0	0	0	0
SK031	SK	Sputum	164	0	0	0	0	0	0	1	0	1	0	0	0	0	0	0	0	0	1	1	0	0	1	0	0	0	0	0	0	0	0	0	1	0	0	0	0	0	0	0	0	0	0	0	0	0	0
SK032	SK	Sputum	2	0	0	0	0	0	0	1	0	0	0	0	0	0	0	0	0	0	1	1	0	1	0	0	0	0	0	0	0	0	0	0	0	0	0	0	0	0	0	0	0	0	0	0	0	0	0
SK033	SK	Sputum	164	0	0	0	0	0	0	1	0	1	0	0	0	0	0	0	0	0	1	1	0	0	1	0	0	0	0	0	0	0	0	0	1	0	0	0	0	0	0	0	0	0	0	0	0	0	0
SK034	SK	Sputum	2	0	0	0	0	0	0	1	0	0	0	0	0	1	0	0	0	0	1	1	0	0	0	0	0	0	0	0	0	0	0	0	0	0	0	0	0	0	0	0	0	0	0	0	0	0	0
SK035	SK	Sputum	164	0	0	0	0	0	0	1	0	0	0	0	0	0	0	0	0	0	0	0	0	1	0	0	0	0	0	0	0	0	0	1	0	0	0	1	0	0	0	0	0	0	0	0	0	0	0
SK037	SK	Urine	2	0	0	0	0	1	0	0	0	0	0	0	0	1	0	0	0	0	1	0	0	1	0	0	0	0	0	0	1	0	0	0	0	0	0	0	0	0	0	0	0	0	0	0	0	0	0
SK038	SK	Body fluid	16	0	0	1	0	0	1	0	0	0	0	0	0	0	0	0	0	0	0	0	0	0	0	0	0	0	0	0	0	1	0	0	0	1	0	1	1	0	0	0	0	0	0	0	0	0	0
SK039	SK	Sputum	2	0	0	0	0	0	0	1	0	0	0	0	0	0	0	0	0	0	1	0	0	1	0	0	0	0	0	0	0	0	0	0	0	0	0	0	0	0	0	0	0	0	0	0	0	0	0
SK040	SK	Sputum	2	0	0	0	1	1	0	0	0	0	0	0	0	1	0	0	0	0	1	0	0	1	0	0	0	0	0	0	1	0	0	0	0	0	0	0	0	0	0	0	0	0	0	0	0	0	0
SK041	SK	Sputum	164	0	0	0	0	0	0	1	0	1	0	0	0	0	0	0	0	0	1	1	0	0	1	0	0	0	0	0	0	0	0	0	1	0	0	0	0	0	0	0	0	0	0	0	0	0	0
SK042	SK	Sputum	164	0	0	0	0	0	0	0	0	1	0	0	0	0	0	0	0	0	1	1	0	0	1	0	0	0	0	0	0	0	0	0	1	0	0	0	0	0	0	0	0	0	0	0	0	0	0
SK043	SK	Sputum	2	0	0	0	0	0	0	1	0	0	0	0	0	1	0	0	0	0	1	1	0	0	0	0	0	0	0	0	0	0	0	0	0	0	0	0	0	0	0	0	0	0	0	0	0	0	0
SK044	SK	Sputum	2	0	0	0	0	0	0	1	0	0	0	0	0	0	0	0	0	0	1	1	0	1	0	0	0	0	0	0	0	0	0	0	0	0	0	0	0	0	0	0	0	0	0	0	0	0	0
SK045	SK	Urine	2	0	0	0	0	0	0	1	0	0	0	0	0	1	0	0	0	0	1	1	0	0	0	0	0	0	0	0	0	0	0	0	0	0	0	0	0	0	0	0	0	0	0	0	0	0	0
SK049	SK	Sputum	2	0	0	0	0	0	0	1	0	0	0	0	0	1	0	0	0	0	1	1	0	0	0	0	0	0	0	0	0	0	0	0	0	0	0	0	0	0	0	0	0	0	0	0	0	0	0
SK050	SK	Sputum	2	0	0	0	0	0	0	0	0	0	0	0	0	1	0	0	0	0	1	1	0	0	0	0	0	0	0	0	0	0	0	1	0	0	0	0	0	0	0	0	0	0	0	0	0	0	0
SK053	SK	Sputum	2	0	1	0	0	0	0	1	0	0	0	0	0	0	0	0	0	0	1	0	0	1	0	0	0	0	0	0	0	0	0	0	0	0	0	0	0	0	0	0	0	0	0	0	0	0	0
SK054	SK	Blood	164	0	0	0	0	0	0	1	0	1	0	0	0	0	0	0	0	0	1	1	0	0	1	0	0	0	0	0	0	0	0	0	1	0	0	0	0	0	0	0	0	0	0	0	0	0	0
SK055	SK	Sputum	16	0	0	0	0	0	0	0	0	0	0	0	0	0	0	0	0	0	0	0	0	0	0	0	0	0	0	0	0	0	0	0	0	0	0	1	0	0	0	0	0	0	0	0	0	0	0
SK056	SK	Sputum	2	0	0	0	0	1	0	1	0	0	0	0	0	1	0	0	0	0	1	0	0	1	0	0	0	0	0	0	1	0	0	0	0	0	0	0	0	0	0	0	0	0	0	0	0	0	0
SK057	SK	Sputum	2	0	0	0	0	0	0	1	0	0	0	0	0	1	0	0	0	0	1	1	0	0	0	0	0	0	0	0	0	0	0	0	0	0	0	0	0	0	0	0	0	0	0	0	0	0	0
SK058	SK	Sputum	16	0	0	1	0	0	0	1	0	0	0	0	0	0	1	0	0	0	0	0	0	0	0	0	0	0	0	0	0	0	0	0	0	1	0	1	0	0	0	0	0	0	0	0	0	0	0
SK059	SK	Sputum	2	0	0	0	0	1	0	1	0	0	0	0	0	1	0	0	0	0	1	0	0	1	0	0	0	0	0	0	1	0	0	0	0	0	0	0	0	0	0	0	0	0	0	0	0	0	0
SK061	SK	Sputum	2	0	0	0	0	0	0	1	0	0	0	0	0	1	0	0	0	0	1	1	0	0	0	0	0	0	0	0	0	0	0	0	0	0	0	0	0	0	0	0	0	0	0	0	0	0	0
SK062	SK	Sputum	2	0	0	0	0	0	0	1	0	0	0	0	0	1	0	0	0	0	1	1	0	0	0	0	0	0	0	0	0	0	0	0	0	0	0	0	0	0	0	0	0	0	0	0	0	0	0
SK063	SK	Sputum	164	0	0	0	0	0	0	1	0	1	0	0	0	0	0	0	0	0	1	1	0	0	1	0	0	0	0	0	0	0	0	0	1	0	0	0	0	0	0	0	0	0	0	0	0	0	0
SK066	SK	Sputum	433	0	0	0	0	0	0	0	0	0	0	0	1	0	0	1	0	0	0	0	0	0	1	0	0	0	0	0	0	0	0	0	0	0	0	0	0	0	0	0	0	0	0	0	0	1	0
SK067	SK	Blood	2	0	0	0	0	1	0	0	0	0	0	0	0	1	0	0	0	0	1	0	0	1	0	0	0	0	0	0	1	0	0	0	0	0	0	0	0	0	0	0	0	0	0	0	0	0	0
SK069	SK	Sputum	164	0	0	1	0	0	0	0	0	0	0	0	0	0	0	0	0	0	1	1	0	1	0	0	0	0	0	0	0	0	0	1	0	0	0	1	0	0	0	0	0	0	0	0	0	0	0
SK070	SK	Blood	396	0	0	0	0	0	1	0	0	0	0	0	0	0	1	1	0	0	0	0	0	0	1	0	0	1	1	0	0	0	0	0	0	0	0	0	1	0	0	0	0	0	0	0	0	0	0
SK075	SK	Sputum	2	0	0	0	0	0	0	1	0	0	0	0	0	1	0	0	0	0	1	1	0	0	0	0	0	0	0	0	0	0	0	0	0	0	0	0	0	0	0	0	0	0	0	0	0	0	0
SK078	SK	Sputum	2	0	1	0	0	0	0	0	0	0	0	0	0	0	0	0	0	0	1	0	0	1	0	0	0	0	0	0	0	0	0	0	0	0	0	0	0	0	0	0	0	0	0	0	0	0	0
SK079	SK	Sputum	2	0	1	0	0	0	0	0	0	0	0	0	0	0	0	0	0	0	1	0	0	1	0	0	0	0	0	0	0	0	0	0	0	0	0	0	0	0	0	0	0	0	0	0	0	0	0
ST001	ST	Sputum	16	0	0	1	1	0	1	0	1	0	0	0	0	0	0	0	0	0	0	0	0	0	0	0	0	0	0	0	0	1	0	0	0	1	0	1	1	0	0	0	0	0	0	0	0	0	0
ST009	ST	Sputum	2	0	1	0	0	0	0	1	0	0	0	0	0	0	0	0	0	0	1	0	0	1	0	0	0	0	0	0	0	0	0	0	0	0	0	0	0	0	0	0	0	0	0	0	0	0	0
ST010	ST	Sputum	2	0	0	0	0	0	0	0	0	0	1	0	0	0	0	0	0	0	1	1	0	1	0	0	0	0	0	0	0	0	0	0	0	0	0	0	0	0	0	0	0	0	0	0	0	0	0
ST024	ST	Sputum	126	1	0	1	0	0	0	1	0	0	0	0	0	1	0	0	0	0	0	0	0	0	0	0	0	0	0	0	0	0	0	0	0	0	0	0	1	0	0	0	0	1	0	0	0	1	0
ST032	ST	Urine	2	0	1	0	0	0	0	1	0	0	0	0	0	0	0	0	0	0	1	0	0	1	0	0	0	0	0	0	0	0	0	0	0	0	0	0	0	0	0	0	0	0	0	0	0	0	0
ST034	ST	Sputum	126	1	0	0	0	0	0	0	0	0	0	0	0	1	0	0	0	0	0	0	0	0	0	0	0	0	0	0	0	0	0	0	0	0	0	0	1	0	0	0	0	1	0	0	0	1	0
ST035	ST	Sputum	164	0	0	1	0	0	0	0	0	0	0	0	0	0	0	0	0	0	1	0	0	1	0	0	0	0	0	0	0	0	0	1	0	0	0	1	0	0	0	0	0	0	0	0	0	0	0
TR005	TR	Urine	2	0	0	0	1	0	0	0	0	0	1	0	0	0	0	0	0	0	1	1	0	1	0	0	0	0	0	0	0	0	0	0	0	0	0	0	0	0	0	0	0	0	0	0	0	0	0
TR010	TR	Urine	2	0	0	0	0	0	0	1	0	0	1	0	0	0	0	0	0	0	1	1	0	1	0	0	0	0	0	0	0	0	0	0	0	0	0	0	0	0	0	0	0	0	0	0	0	0	0
TR011	TR	Blood	2	0	0	0	0	0	0	0	0	0	0	0	0	0	0	0	0	0	1	1	0	1	0	0	0	0	0	0	0	0	0	0	0	0	0	0	0	0	0	0	0	0	0	0	0	0	0
TR014	TR	Blood	2	0	0	0	0	0	0	0	0	0	1	0	0	0	0	0	0	0	1	1	0	1	0	0	0	0	0	0	0	0	0	0	0	0	0	0	0	0	0	0	0	0	0	0	0	0	0
TR015	TR	Blood	2	0	0	0	0	0	0	1	0	0	1	0	0	0	0	0	0	0	1	1	0	1	0	0	0	0	0	0	0	0	0	0	0	0	0	0	0	0	0	0	0	0	0	0	0	0	0
TR019	TR	Blood	2	0	0	0	0	0	0	1	0	0	0	0	0	0	0	0	0	0	1	1	0	1	0	0	0	0	0	0	0	0	0	0	0	0	0	0	0	0	0	0	0	0	0	0	0	0	0
TR020	TR	Sputum	2	0	0	0	0	0	0	1	0	0	0	0	0	0	0	0	0	0	1	1	0	1	0	0	0	0	0	0	0	0	0	0	0	0	0	0	0	0	0	0	0	0	0	0	0	0	0
TR022	TR	Sputum	2	0	0	0	0	0	0	1	0	0	0	0	0	1	0	0	0	0	1	1	0	0	0	0	0	0	0	0	0	0	0	0	0	0	0	0	0	0	0	0	0	0	0	0	0	0	0
TR023	TR	Pus	2	0	0	0	0	0	0	1	0	0	0	0	0	0	0	0	0	0	1	1	0	1	0	0	0	0	0	0	0	0	0	0	0	0	0	0	0	0	0	0	0	0	0	0	0	0	0
TR025	TR	Sputum	2	0	0	0	0	0	0	1	0	0	0	0	0	1	0	0	0	0	1	1	0	0	0	0	0	0	0	0	0	0	0	0	0	0	0	0	0	0	0	0	0	0	0	0	0	0	0
TR026	TR	Pus	2	0	0	0	0	0	0	1	0	0	0	0	0	0	0	0	0	0	1	1	0	1	0	0	0	0	0	0	0	0	0	0	0	0	0	0	0	0	0	0	0	0	0	0	0	0	0
TR028	TR	Sputum	16	0	0	0	1	0	1	0	0	0	0	0	0	0	0	0	0	0	0	0	0	0	0	0	0	0	0	0	0	1	0	0	0	1	1	1	1	0	0	0	0	0	0	0	0	0	0
TR029	TR	Pus	2	0	0	0	0	0	0	1	0	0	0	0	0	0	0	0	0	0	1	1	0	1	0	0	0	0	0	0	0	0	0	0	0	0	0	0	0	0	0	0	0	0	0	0	0	0	0
TR032	TR	Sputum	2	0	0	0	0	0	0	1	0	0	0	0	0	0	0	0	0	0	1	1	0	1	0	0	0	0	0	0	0	0	0	0	0	0	0	0	0	0	0	0	0	0	0	0	0	0	0
TR033	TR	Body fluid	215	0	0	0	0	0	0	0	0	0	1	0	0	0	0	0	0	0	0	1	0	1	0	0	0	0	0	0	0	0	0	0	0	0	0	0	0	0	0	0	0	0	0	0	0	0	0
TR035	TR	Sputum	2	0	0	0	0	0	0	0	0	0	0	0	0	0	0	0	0	0	1	1	0	1	0	0	0	0	0	0	0	0	0	0	0	0	0	0	0	0	0	0	0	0	0	0	0	0	0
TR036	TR	Pus	164	0	0	0	0	0	0	0	0	0	0	0	0	0	0	0	0	0	1	0	0	1	0	0	0	0	0	0	0	0	0	1	0	0	0	1	0	0	0	0	0	0	0	1	0	0	0
TR037	TR	Pus	2	0	0	0	0	0	0	1	0	0	0	0	0	0	0	0	0	0	1	1	0	1	0	0	0	0	0	0	0	0	0	0	0	0	0	0	0	0	0	0	0	0	0	0	0	0	0
TR038	TR	Sputum	2	0	0	0	1	0	0	1	0	0	1	0	0	0	0	0	0	0	1	1	0	1	0	0	0	0	0	0	0	0	0	0	0	0	0	0	0	0	0	0	0	0	0	0	0	0	0
TR039	TR	Sputum	2	0	0	0	0	0	0	0	0	0	0	0	0	0	0	0	0	0	1	0	0	1	0	0	0	0	0	0	0	0	0	0	0	0	0	0	0	0	0	0	0	0	0	0	0	0	0
TR040	TR	Pus	2	0	0	0	0	0	0	1	0	0	0	0	0	0	0	0	0	0	1	1	0	1	0	0	0	0	0	0	0	0	0	0	0	0	0	0	0	0	0	0	0	0	0	0	0	0	0
TR041	TR	Sputum	2	0	0	0	0	0	0	1	0	0	0	0	0	0	0	0	0	0	1	1	0	1	0	0	0	0	0	0	0	0	0	0	0	0	0	0	0	0	0	0	0	0	0	0	0	0	0
TR042	TR	Sputum	2	0	0	0	0	0	0	1	0	0	0	0	0	1	0	0	0	0	1	0	0	0	0	0	0	0	0	0	0	0	0	0	0	0	0	0	0	0	0	0	0	0	0	0	0	0	0
TR043	TR	Sputum	164	1	0	0	0	0	0	0	0	1	0	0	1	0	0	0	0	0	1	1	0	0	1	0	0	0	0	0	0	0	0	0	1	1	0	0	0	0	0	0	0	0	0	0	0	0	0
TR045	TR	Pus	2	0	0	0	0	0	0	1	0	0	0	0	0	0	0	0	0	0	1	1	0	1	0	0	0	0	0	0	0	0	0	0	0	0	0	0	0	0	0	0	0	0	0	0	0	0	0
TR047	TR	Sputum	2	0	0	0	0	0	0	0	0	0	1	0	0	0	0	0	0	0	1	1	0	1	0	0	0	0	0	0	0	0	0	0	0	0	0	0	0	0	0	0	0	0	0	0	0	0	0
TR048	TR	Pus	2	0	0	0	0	0	0	1	0	0	1	0	0	0	0	0	0	0	1	1	0	1	0	0	0	0	0	0	0	0	0	0	0	0	0	0	0	0	0	0	0	0	0	0	0	0	0
TR049	TR	Sputum	2	0	0	0	0	0	0	1	0	0	0	0	0	1	0	0	0	0	1	1	0	0	0	0	0	0	0	0	0	0	0	0	0	0	0	0	0	0	0	0	0	0	0	0	0	0	0
TR050	TR	Sputum	2	0	0	0	0	0	0	1	0	0	0	0	0	0	0	0	0	0	1	1	0	1	0	0	0	0	0	0	0	0	0	0	0	0	0	0	0	0	0	0	0	0	0	0	0	0	0
TR053	TR	Sputum	164	1	0	0	0	0	0	0	0	0	0	0	1	0	0	0	0	0	0	0	0	1	0	0	0	0	0	0	0	0	0	1	1	0	0	1	0	0	0	0	0	0	0	0	0	0	0
TR054	TR	Pus	2	0	0	0	0	0	0	1	0	0	0	0	0	0	0	0	0	0	1	1	0	1	0	0	0	0	0	0	0	0	0	0	0	0	0	0	0	0	0	0	0	0	0	0	0	0	0
TR058	TR	Sputum	2	0	0	0	0	0	0	1	0	0	0	0	0	0	0	0	0	0	1	1	0	1	0	0	0	0	0	0	0	0	0	0	0	0	0	0	0	0	0	0	0	0	0	0	0	0	0
TR061	TR	Sputum	2	0	0	0	0	0	0	1	0	0	1	0	0	0	0	0	0	0	1	1	0	1	0	0	0	0	0	0	0	0	0	0	0	0	0	0	0	0	0	0	0	0	0	0	0	0	0
TR062	TR	Sputum	2	0	0	0	0	0	0	1	0	0	0	0	0	0	0	0	0	0	1	1	0	1	0	0	0	0	0	0	0	0	0	0	0	0	0	0	0	0	0	0	0	0	0	0	0	0	0
TR063	TR	Sputum	2	0	0	0	0	0	0	0	0	0	0	0	0	1	0	0	0	0	1	1	0	0	0	0	0	0	0	0	0	0	0	1	0	0	0	0	0	0	0	0	0	0	0	0	0	0	0
TR065	TR	Pus	2	0	0	0	0	0	0	1	0	0	0	0	0	0	0	0	0	0	1	1	0	1	0	0	0	0	0	0	0	0	0	0	0	0	0	0	0	0	0	0	0	0	0	0	0	0	0
TR067	TR	Sputum	2	0	0	0	0	0	0	1	0	0	1	0	0	0	0	0	0	0	1	1	0	1	0	0	0	0	0	0	0	0	0	0	0	0	0	0	0	0	0	0	0	0	0	0	0	0	0
TR068	TR	Pus	215	0	0	0	0	0	0	0	0	0	1	0	0	0	0	0	0	0	0	1	0	1	0	0	0	0	0	0	0	0	0	0	0	0	0	0	0	0	0	0	0	0	0	0	0	0	0
TR069	TR	Sputum	25	0	0	0	1	1	0	0	0	0	0	1	0	0	0	0	0	0	0	0	0	0	0	0	0	0	1	0	0	0	0	0	0	0	0	0	0	0	0	0	0	0	0	0	0	0	0
TR070	TR	Blood	2	0	0	0	0	0	0	0	0	0	0	0	0	0	0	0	0	0	1	1	0	1	0	0	0	0	0	0	0	0	0	0	0	0	0	0	0	0	0	0	0	0	0	0	0	0	0
TR071	TR	Urine	2	0	0	0	0	0	0	0	0	0	1	0	0	0	0	0	0	0	1	1	0	1	0	0	0	0	0	0	0	0	0	0	0	0	0	0	0	0	0	0	0	0	0	0	0	0	0
TR074	TR	Urine	2	0	0	0	0	0	0	1	0	0	0	0	0	0	0	0	0	0	1	1	0	1	0	0	0	0	0	0	0	0	0	0	0	0	0	0	0	0	0	0	0	0	0	0	0	0	0
TR082	TR	Urine	25	0	0	0	1	1	0	1	0	0	0	1	0	0	0	0	0	0	0	0	0	0	0	0	0	0	1	0	0	0	0	0	0	0	0	0	0	0	0	0	0	0	0	0	0	0	0
TR084	TR	Urine	2	0	0	0	0	0	0	1	0	0	1	0	0	0	0	0	0	0	1	1	0	1	0	0	0	0	0	0	0	0	0	0	0	0	0	0	0	0	0	0	0	0	0	0	0	0	0
TR085	TR	Urine	126	1	0	0	0	0	0	0	0	0	0	0	0	1	1	0	0	0	0	0	0	0	0	0	0	0	0	0	0	0	0	0	0	1	0	0	1	0	0	0	0	1	0	0	0	1	0
TR086	TR	Urine	2	0	0	0	0	0	0	1	0	0	0	0	0	0	0	0	0	0	1	1	0	1	0	0	0	0	0	0	0	0	0	0	0	0	0	0	0	0	0	0	0	0	0	0	0	0	0
TR087	TR	Blood	2	0	0	0	0	0	0	0	0	0	1	0	0	0	0	0	0	0	1	1	0	1	0	0	0	0	0	0	0	0	0	0	0	0	0	0	0	0	0	0	0	0	0	0	0	0	0
TR088	TR	Blood	2	0	0	0	0	0	0	1	0	0	1	0	0	0	0	0	0	0	1	1	0	1	0	0	0	0	0	0	0	0	0	0	0	0	0	0	0	0	0	0	0	0	0	0	0	0	0
TR090	TR	Blood	2	0	0	0	0	0	0	1	0	0	1	0	0	0	0	0	0	0	1	1	0	1	0	0	0	0	0	0	0	0	0	0	0	0	0	0	0	0	0	0	0	0	0	0	0	0	0
TR096	TR	Blood	2	0	0	0	0	0	0	0	0	0	0	0	0	0	0	0	0	0	1	1	0	1	0	0	0	0	0	0	0	0	0	0	0	0	0	0	0	0	0	0	0	0	0	0	0	0	0
TR098	TR	Sputum	2	0	0	0	0	0	0	1	0	0	0	0	0	0	0	0	0	0	1	1	0	1	0	0	0	0	0	0	0	0	0	0	0	0	0	0	0	0	0	0	0	0	0	0	0	0	0
TR104	TR	Sputum	2	0	0	0	0	0	0	1	0	0	0	0	0	0	0	0	0	0	1	1	0	1	0	0	0	0	0	0	0	0	0	0	0	0	0	0	0	0	0	0	0	0	0	0	0	0	0
TR106	TR	Sputum	2	0	0	0	0	0	0	1	0	0	0	0	0	0	0	0	0	0	1	1	0	1	0	0	0	0	0	0	0	0	0	0	0	0	0	0	0	0	0	0	0	0	0	0	0	0	0
TR107	TR	Sputum	164	1	0	0	0	0	0	0	0	0	0	0	1	0	0	0	0	0	0	0	0	1	0	0	0	0	0	0	0	0	0	1	1	0	0	1	0	0	0	0	0	0	0	0	0	0	0
TR108	TR	Pus	2	0	0	0	0	0	0	1	0	0	0	0	0	1	0	0	0	0	1	1	0	0	0	0	0	0	0	0	0	0	0	0	0	0	0	0	0	0	0	0	0	0	0	0	0	0	0
TR111	TR	Sputum	2	0	0	0	0	0	0	1	0	0	0	0	0	0	0	0	0	0	1	0	0	1	0	0	0	0	0	0	0	0	0	0	0	0	0	0	0	0	0	0	0	0	0	0	0	0	0
TR113	TR	Sputum	2	0	0	0	0	0	0	1	0	0	0	0	0	0	0	0	0	0	1	1	0	1	0	0	0	0	0	0	0	0	0	0	0	0	0	0	0	0	0	0	0	0	0	0	0	0	0
TR115	TR	Sputum	2	0	0	0	0	0	0	1	0	0	0	0	0	0	0	0	0	0	1	1	0	1	0	0	0	0	0	0	0	0	0	0	0	0	0	0	0	0	0	0	0	0	0	0	0	0	0
TR118	TR	Sputum	2	0	0	0	0	0	0	1	0	0	0	0	0	0	0	0	0	0	1	1	0	1	0	0	0	0	0	0	0	0	0	0	0	0	0	0	0	0	0	0	0	0	0	0	0	0	0
TR120	TR	Sputum	2	0	0	0	0	0	0	1	0	0	0	0	0	0	0	0	0	0	1	1	0	1	0	0	0	0	0	0	0	0	0	0	0	0	0	0	0	0	0	0	0	0	0	0	0	0	0
TR123	TR	Sputum	2	0	0	0	1	0	0	0	0	0	0	0	0	0	0	0	1	0	0	1	0	1	0	0	1	0	0	0	0	0	0	1	0	0	0	1	0	0	0	0	0	0	0	0	0	0	0
TR124	TR	Pus	2	0	0	0	0	0	0	1	0	0	0	0	0	0	0	0	0	0	1	1	0	1	0	0	0	0	0	0	0	0	0	0	0	0	0	0	0	0	0	0	0	0	0	0	0	0	0
YL005	YL	NA	215	0	0	0	0	0	0	0	0	0	1	0	0	0	0	0	0	0	0	1	0	1	0	0	0	0	0	0	0	0	0	0	0	0	0	0	0	0	0	0	0	0	0	0	0	0	0
YL006	YL	NA	2	0	0	0	0	1	0	0	0	0	0	0	0	1	0	0	0	0	1	0	0	1	0	0	0	0	0	0	1	0	0	0	0	0	0	0	0	0	0	0	0	0	0	0	0	0	0
Total				11	14	13	18	15	13	119	3	15	29	6	12	56	13	7	1	2	154	114	5	141	17	2	9	1	7	7	10	5	1	27	16	11	4	39	16	1	3	3	5	4	3	3	5	6	7
Note
PA: Pattani Hospital
PSU: Songklanagarind Hospital
PT: Phatthalung Hospital
SK: Songkhla Hospital
ST: Satun Hospital
TR: Trang Hospital
YL: Yala Hoapital
NA: not available
NI: non-identified sequence type
0 = absent
1 = present
[truncated: 16 more columns]

## Sheet: Table S7
Table S7. Analysis of integrons in CRAB clinical isolates.
Isolate code	Hospital	Sample source	Sequence type (ST)	Scaffold	Start	End	Annotation
PA032	PA	Sputum	215	NODE_56_length_17586_cov_190.154435	3	875	intI1
				NODE_56_length_17586_cov_190.154435	977	1609	AAC(6')-Ib
				NODE_56_length_17586_cov_190.154435	1604	1675	attC
				NODE_56_length_17586_cov_190.154435	1702	2334	Chloramphenicol_Acetyltrans_CAT
				NODE_56_length_17586_cov_190.154435	2329	2388	attC
				NODE_56_length_17586_cov_190.154435	2404	3183	ANT3
				NODE_56_length_17586_cov_190.154435	3185	3244	attC
				NODE_56_length_17586_cov_190.154435	3347	3694	emrE
PA033	PA	Sputum	25	NODE_37_length_13604_cov_151.920603	3	875	intI1
				NODE_37_length_13604_cov_151.920603	1048	1500	protein
				NODE_37_length_13604_cov_151.920603	1507	1620	attC
				NODE_37_length_13604_cov_151.920603	1821	3080	Chloramphenicol_Efflux_Pump
				NODE_37_length_13604_cov_151.920603	3100	3169	attC
				NODE_37_length_13604_cov_151.920603	3272	3619	emrE
PSU066	PSU	Pus	2	NODE_51_length_3542_cov_142.305628	2	196	emrE
				NODE_51_length_3542_cov_142.305628	299	358	attC
				NODE_51_length_3542_cov_142.305628	360	1151	ANT3
				NODE_51_length_3542_cov_142.305628	1155	1214	attC
				NODE_51_length_3542_cov_142.305628	1209	1841	Chloramphenicol_Acetyltrans_CAT
				NODE_51_length_3542_cov_142.305628	1868	1939	attC
				NODE_51_length_3542_cov_142.305628	1934	2566	AAC(6')-Ib
				NODE_51_length_3542_cov_142.305628	2668	3540	intI1
				NODE_62_length_2324_cov_137.254117	69	138	attC
				NODE_62_length_2324_cov_137.254117	158	1417	Chloramphenicol_Efflux_Pump
				NODE_62_length_2324_cov_137.254117	1618	1731	attC
				NODE_62_length_2324_cov_137.254117	1738	2322	protein
PSU078	PSU	Sputum	215	NODE_68_length_11021_cov_124.421235	7332	7679	emrE
				NODE_68_length_11021_cov_124.421235	7782	7841	attC
				NODE_68_length_11021_cov_124.421235	7843	8634	ANT3
				NODE_68_length_11021_cov_124.421235	8638	8697	attC
				NODE_68_length_11021_cov_124.421235	8692	9324	Chloramphenicol_Acetyltrans_CAT
				NODE_68_length_11021_cov_124.421235	9351	9422	attC
				NODE_68_length_11021_cov_124.421235	9417	10049	AAC(6')-Ib
				NODE_68_length_11021_cov_124.421235	10151	11020	intI1
PSU092	PSU	Blood	2	NODE_43_length_3541_cov_160.300520	2	874	intI1
				NODE_43_length_3541_cov_160.300520	976	1608	AAC(6')-Ib
				NODE_43_length_3541_cov_160.300520	1603	1674	attC
				NODE_43_length_3541_cov_160.300520	1701	2333	Chloramphenicol_Acetyltrans_CAT
				NODE_43_length_3541_cov_160.300520	2328	2387	attC
				NODE_43_length_3541_cov_160.300520	2391	3182	ANT3
				NODE_43_length_3541_cov_160.300520	3184	3243	attC
				NODE_43_length_3541_cov_160.300520	3346	3540	emrE
				NODE_47_length_2324_cov_133.572319	69	138	attC
				NODE_47_length_2324_cov_133.572319	158	1417	Chloramphenicol_Efflux_Pump
				NODE_47_length_2324_cov_133.572319	1618	1731	attC
				NODE_47_length_2324_cov_133.572319	1738	2322	protein
PSU104	PSU	Sputum	740	NODE_74_length_4122_cov_65.847466	1	873	intI1
				NODE_74_length_4122_cov_65.847466	1046	1498	protein
				NODE_74_length_4122_cov_65.847466	1505	1618	attC
				NODE_74_length_4122_cov_65.847466	1571	2191	AAC(6')-Ib
				NODE_74_length_4122_cov_65.847466	2186	2257	attC
				NODE_74_length_4122_cov_65.847466	2360	2707	emrE
PSU107	PSU	Sputum	215	NODE_51_length_17582_cov_134.119851	13893	14240	emrE
				NODE_51_length_17582_cov_134.119851	14343	14402	attC
				NODE_51_length_17582_cov_134.119851	14404	15183	ANT3
				NODE_51_length_17582_cov_134.119851	15199	15258	attC
				NODE_51_length_17582_cov_134.119851	15253	15885	Chloramphenicol_Acetyltrans_CAT
				NODE_51_length_17582_cov_134.119851	15912	15983	attC
				NODE_51_length_17582_cov_134.119851	15978	16610	AAC(6')-Ib
				NODE_51_length_17582_cov_134.119851	16712	17581	intI1
PSU108	PSU	Sputum	25	NODE_47_length_13604_cov_133.972204	9986	10333	emrE
				NODE_47_length_13604_cov_133.972204	10436	10505	attC
				NODE_47_length_13604_cov_133.972204	10525	11784	Chloramphenicol_Efflux_Pump
				NODE_47_length_13604_cov_133.972204	11985	12098	attC
				NODE_47_length_13604_cov_133.972204	12105	12557	protein
				NODE_47_length_13604_cov_133.972204	12730	13602	intI1
PSU110	PSU	Sputum	215	NODE_51_length_17948_cov_135.929159	13893	14240	emrE
				NODE_51_length_17948_cov_135.929159	14343	14402	attC
				NODE_51_length_17948_cov_135.929159	14404	15183	ANT3
				NODE_51_length_17948_cov_135.929159	15199	15258	attC
				NODE_51_length_17948_cov_135.929159	15253	15885	Chloramphenicol_Acetyltrans_CAT
				NODE_51_length_17948_cov_135.929159	15912	15983	attC
				NODE_51_length_17948_cov_135.929159	15978	16610	AAC(6')-Ib
				NODE_51_length_17948_cov_135.929159	16712	17671	intI1
PSU128	PSU	Bodyfluid	129	NODE_128_length_1771_cov_103.073593	3	797	intI1
				NODE_128_length_1771_cov_103.073593	899	1531	AAC(6')-Ib
				NODE_128_length_1771_cov_103.073593	1526	1597	attC
				NODE_128_length_1771_cov_103.073593	1691	1771	protein
PSU129	PSU	Urine	16	NODE_42_length_7489_cov_46.420264	1614	1961	emrE
				NODE_42_length_7489_cov_46.420264	2064	2123	attC
				NODE_42_length_7489_cov_46.420264	2125	2916	ANT3
				NODE_42_length_7489_cov_46.420264	2920	2989	attC
				NODE_42_length_7489_cov_46.420264	3009	4268	Chloramphenicol_Efflux_Pump
				NODE_42_length_7489_cov_46.420264	4469	4582	attC
				NODE_42_length_7489_cov_46.420264	4589	5041	protein
				NODE_42_length_7489_cov_46.420264	5072	5131	attC
				NODE_42_length_7489_cov_46.420264	5126	5659	ANT2
PSU130	PSU	Sputum	215	NODE_51_length_17948_cov_137.781881	13893	14240	emrE
				NODE_51_length_17948_cov_137.781881	14343	14402	attC
				NODE_51_length_17948_cov_137.781881	14404	15183	ANT3
				NODE_51_length_17948_cov_137.781881	15199	15258	attC
				NODE_51_length_17948_cov_137.781881	15253	15885	Chloramphenicol_Acetyltrans_CAT
				NODE_51_length_17948_cov_137.781881	15912	15983	attC
				NODE_51_length_17948_cov_137.781881	15978	16610	AAC(6')-Ib
				NODE_51_length_17948_cov_137.781881	16712	17671	intI1
PT004	PT	Sputum	25	NODE_38_length_19385_cov_98.545163	3	875	intI1
				NODE_38_length_19385_cov_98.545163	1048	1500	protein
				NODE_38_length_19385_cov_98.545163	1507	1620	attC
				NODE_38_length_19385_cov_98.545163	1821	3080	Chloramphenicol_Efflux_Pump
				NODE_38_length_19385_cov_98.545163	3100	3169	attC
				NODE_38_length_19385_cov_98.545163	3272	3574	emrE
PT020	PT	Sputum	215	NODE_50_length_17948_cov_140.480611	278	1237	intI1
				NODE_50_length_17948_cov_140.480611	1339	1971	AAC(6')-Ib
				NODE_50_length_17948_cov_140.480611	1966	2037	attC
				NODE_50_length_17948_cov_140.480611	2064	2696	Chloramphenicol_Acetyltrans_CAT
				NODE_50_length_17948_cov_140.480611	2691	2750	attC
				NODE_50_length_17948_cov_140.480611	2766	3545	ANT3
				NODE_50_length_17948_cov_140.480611	3547	3606	attC
				NODE_50_length_17948_cov_140.480611	3709	4056	emrE
PT031	PT	Sputum	2	NODE_87_length_2491_cov_131.072080	3	875	intI1
				NODE_87_length_2491_cov_131.072080	977	1510	AAC(3)-Ia
				NODE_87_length_2491_cov_131.072080	1482	2141	protein
				NODE_87_length_2491_cov_131.072080	1505	1613	attC
				NODE_87_length_2491_cov_131.072080	2082	2151	attC
				NODE_87_length_2491_cov_131.072080	2157	2489	protein
PT046	PT	Sputum	25	NODE_46_length_13697_cov_132.687445	12078	12191	attC
				NODE_46_length_13697_cov_132.687445	12198	12650	protein
				NODE_46_length_13697_cov_132.687445	12823	13695	intI1
PT049	PT	Sputum	2	NODE_91_length_1536_cov_103.001371	22	555	AAC(3)-Ia
				NODE_91_length_1536_cov_103.001371	527	1186	protein
				NODE_91_length_1536_cov_103.001371	550	658	attC
				NODE_91_length_1536_cov_103.001371	1127	1196	attC
				NODE_91_length_1536_cov_103.001371	1202	1534	protein
				NODE_106_length_588_cov_107.248532	2	586	intI1
PT063	PT	Sputum	215	NODE_51_length_17586_cov_126.130390	13893	14240	emrE
				NODE_51_length_17586_cov_126.130390	14343	14402	attC
				NODE_51_length_17586_cov_126.130390	14404	15183	ANT3
				NODE_51_length_17586_cov_126.130390	15199	15258	attC
				NODE_51_length_17586_cov_126.130390	15253	15885	Chloramphenicol_Acetyltrans_CAT
				NODE_51_length_17586_cov_126.130390	15912	15983	attC
				NODE_51_length_17586_cov_126.130390	15978	16610	AAC(6')-Ib
				NODE_51_length_17586_cov_126.130390	16712	17584	intI1
PT069	PT	Sputum	129	NODE_82_length_17632_cov_121.482199	278	1237	intI1
				NODE_82_length_17632_cov_121.482199	1339	1971	AAC(6')-Ib
				NODE_82_length_17632_cov_121.482199	1966	2037	attC
				NODE_82_length_17632_cov_121.482199	2064	2696	Chloramphenicol_Acetyltrans_CAT
				NODE_82_length_17632_cov_121.482199	2691	2750	attC
				NODE_82_length_17632_cov_121.482199	2766	3545	ANT3
				NODE_82_length_17632_cov_121.482199	3547	3606	attC
				NODE_82_length_17632_cov_121.482199	3709	4056	emrE
SK015	SK	Sputum	2	NODE_37_length_3542_cov_172.274459	3	875	intI1
				NODE_37_length_3542_cov_172.274459	977	1609	AAC(6')-Ib
				NODE_37_length_3542_cov_172.274459	1604	1675	attC
				NODE_37_length_3542_cov_172.274459	1702	2334	Chloramphenicol_Acetyltrans_CAT
				NODE_37_length_3542_cov_172.274459	2329	2388	attC
				NODE_37_length_3542_cov_172.274459	2392	3183	ANT3
				NODE_37_length_3542_cov_172.274459	3185	3244	attC
				NODE_37_length_3542_cov_172.274459	3347	3541	emrE
				NODE_45_length_2324_cov_153.948376	3	587	protein
				NODE_45_length_2324_cov_153.948376	594	707	attC
				NODE_45_length_2324_cov_153.948376	908	2167	Chloramphenicol_Efflux_Pump
				NODE_45_length_2324_cov_153.948376	2187	2256	attC
SK037	SK	Urine	2	NODE_48_length_3542_cov_183.024820	3	875	intI1
				NODE_48_length_3542_cov_183.024820	977	1609	AAC(6')-Ib
				NODE_48_length_3542_cov_183.024820	1604	1675	attC
				NODE_48_length_3542_cov_183.024820	1702	2334	Chloramphenicol_Acetyltrans_CAT
				NODE_48_length_3542_cov_183.024820	2329	2388	attC
				NODE_48_length_3542_cov_183.024820	2392	3183	ANT3
				NODE_48_length_3542_cov_183.024820	3185	3244	attC
				NODE_48_length_3542_cov_183.024820	3347	3541	emrE
				NODE_58_length_2324_cov_144.942590	3	587	protein
				NODE_58_length_2324_cov_144.942590	594	707	attC
				NODE_58_length_2324_cov_144.942590	908	2167	Chloramphenicol_Efflux_Pump
				NODE_58_length_2324_cov_144.942590	2187	2256	attC
SK038	SK	Bodyfluid	16	NODE_34_length_7489_cov_86.086751	1614	1961	emrE
				NODE_34_length_7489_cov_86.086751	2064	2123	attC
				NODE_34_length_7489_cov_86.086751	2125	2916	ANT3
				NODE_34_length_7489_cov_86.086751	2920	2989	attC
				NODE_34_length_7489_cov_86.086751	3009	4268	Chloramphenicol_Efflux_Pump
				NODE_34_length_7489_cov_86.086751	4469	4582	attC
				NODE_34_length_7489_cov_86.086751	4589	5041	protein
				NODE_34_length_7489_cov_86.086751	5072	5131	attC
				NODE_34_length_7489_cov_86.086751	5126	5659	ANT2
SK040	SK	Sputum	2	NODE_45_length_3542_cov_157.520924	3	875	intI1
				NODE_45_length_3542_cov_157.520924	977	1609	AAC(6')-Ib
				NODE_45_length_3542_cov_157.520924	1604	1675	attC
				NODE_45_length_3542_cov_157.520924	1702	2334	Chloramphenicol_Acetyltrans_CAT
				NODE_45_length_3542_cov_157.520924	2329	2388	attC
				NODE_45_length_3542_cov_157.520924	2392	3183	ANT3
				NODE_45_length_3542_cov_157.520924	3185	3244	attC
				NODE_45_length_3542_cov_157.520924	3347	3541	emrE
				NODE_52_length_2324_cov_127.782822	69	138	attC
				NODE_52_length_2324_cov_127.782822	158	1417	Chloramphenicol_Efflux_Pump
				NODE_52_length_2324_cov_127.782822	1618	1731	attC
				NODE_52_length_2324_cov_127.782822	1738	2322	protein
SK056	SK	Sputum	2	NODE_44_length_3542_cov_170.078499	3	875	intI1
				NODE_44_length_3542_cov_170.078499	977	1609	AAC(6')-Ib
				NODE_44_length_3542_cov_170.078499	1604	1675	attC
				NODE_44_length_3542_cov_170.078499	1702	2334	Chloramphenicol_Acetyltrans_CAT
				NODE_44_length_3542_cov_170.078499	2329	2388	attC
				NODE_44_length_3542_cov_170.078499	2392	3183	ANT3
				NODE_44_length_3542_cov_170.078499	3185	3244	attC
				NODE_44_length_3542_cov_170.078499	3347	3541	emrE
				NODE_54_length_2324_cov_146.844237	3	587	protein
				NODE_54_length_2324_cov_146.844237	594	707	attC
				NODE_54_length_2324_cov_146.844237	908	2167	Chloramphenicol_Efflux_Pump
				NODE_54_length_2324_cov_146.844237	2187	2256	attC
SK059	SK	Sputum	2	NODE_32_length_13679_cov_313.004632	3	875	intI1
				NODE_32_length_13679_cov_313.004632	977	1609	AAC(6')-Ib
				NODE_32_length_13679_cov_313.004632	1604	1675	attC
				NODE_32_length_13679_cov_313.004632	1702	2334	Chloramphenicol_Acetyltrans_CAT
				NODE_32_length_13679_cov_313.004632	2329	2388	attC
				NODE_32_length_13679_cov_313.004632	2392	3183	ANT3
				NODE_32_length_13679_cov_313.004632	3185	3244	attC
				NODE_32_length_13679_cov_313.004632	3347	3694	emrE
				NODE_46_length_2324_cov_160.503338	3	587	protein
				NODE_46_length_2324_cov_160.503338	594	707	attC
				NODE_46_length_2324_cov_160.503338	908	2167	Chloramphenicol_Efflux_Pump
				NODE_46_length_2324_cov_160.503338	2187	2256	attC
SK066	SK	Sputum	433	NODE_23_length_18101_cov_214.124445	207	1220	intI1
				NODE_23_length_18101_cov_214.124445	1252	1899	ANT2
				NODE_23_length_18101_cov_214.124445	1894	1953	attC
				NODE_23_length_18101_cov_214.124445	2154	3413	Chloramphenicol_Efflux_Pump
				NODE_23_length_18101_cov_214.124445	3364	3567	protein
				NODE_23_length_18101_cov_214.124445	3433	3502	attC
				NODE_23_length_18101_cov_214.124445	3506	4297	ANT3
				NODE_23_length_18101_cov_214.124445	6227	7240	intI1
				NODE_23_length_18101_cov_214.124445	7487	8086	AAC(6')-Ib
				NODE_23_length_18101_cov_214.124445	8081	8152	attC
				NODE_23_length_18101_cov_214.124445	8183	8635	protein
				NODE_23_length_18101_cov_214.124445	8642	8755	attC
				NODE_23_length_18101_cov_214.124445	8708	9241	protein
				NODE_37_length_1499_cov_169.183544	89	829	IMP
				NODE_37_length_1499_cov_169.183544	832	964	attC
				NODE_37_length_1499_cov_169.183544	975	1415	protein
				NODE_37_length_1499_cov_169.183544	1373	1430	attC
SK067	SK	Blood	2	NODE_49_length_3542_cov_163.088600	3	875	intI1
				NODE_49_length_3542_cov_163.088600	977	1609	AAC(6')-Ib
				NODE_49_length_3542_cov_163.088600	1604	1675	attC
				NODE_49_length_3542_cov_163.088600	1702	2334	Chloramphenicol_Acetyltrans_CAT
				NODE_49_length_3542_cov_163.088600	2329	2388	attC
				NODE_49_length_3542_cov_163.088600	2392	3183	ANT3
				NODE_49_length_3542_cov_163.088600	3185	3244	attC
				NODE_49_length_3542_cov_163.088600	3347	3541	emrE
				NODE_58_length_2324_cov_160.593235	3	587	protein
				NODE_58_length_2324_cov_160.593235	594	707	attC
				NODE_58_length_2324_cov_160.593235	908	2167	Chloramphenicol_Efflux_Pump
				NODE_58_length_2324_cov_160.593235	2187	2256	attC
SK070	SK	Blood	396	NODE_31_length_13504_cov_147.710658	3389	3868	protein
				NODE_31_length_13504_cov_147.710658	3873	3967	attC
				NODE_31_length_13504_cov_147.710658	3962	4435	protein
				NODE_31_length_13504_cov_147.710658	4592	5605	intI1
				NODE_31_length_13504_cov_147.710658	7535	8326	ANT3
				NODE_31_length_13504_cov_147.710658	8265	8468	protein
				NODE_31_length_13504_cov_147.710658	8330	8399	attC
				NODE_31_length_13504_cov_147.710658	8419	9678	Chloramphenicol_Efflux_Pump
				NODE_31_length_13504_cov_147.710658	9879	9992	attC
				NODE_31_length_13504_cov_147.710658	9999	10451	protein
				NODE_31_length_13504_cov_147.710658	10482	10541	attC
				NODE_31_length_13504_cov_147.710658	10536	11069	ANT2
				NODE_31_length_13504_cov_147.710658	11214	12113	VEB-PER
				NODE_31_length_13504_cov_147.710658	12285	13298	intI1
ST001	ST	Sputum	16	NODE_44_length_7489_cov_96.449946	1831	2364	ANT2
				NODE_44_length_7489_cov_96.449946	2359	2418	attC
				NODE_44_length_7489_cov_96.449946	2449	2901	protein
				NODE_44_length_7489_cov_96.449946	2908	3021	attC
				NODE_44_length_7489_cov_96.449946	3222	4481	Chloramphenicol_Efflux_Pump
				NODE_44_length_7489_cov_96.449946	4501	4570	attC
				NODE_44_length_7489_cov_96.449946	4574	5365	ANT3
				NODE_44_length_7489_cov_96.449946	5367	5426	attC
				NODE_44_length_7489_cov_96.449946	5529	5876	emrE
TR028	TR	Sputum	16	NODE_36_length_7489_cov_67.499865	1614	1961	emrE
				NODE_36_length_7489_cov_67.499865	2064	2123	attC
				NODE_36_length_7489_cov_67.499865	2125	2916	ANT3
				NODE_36_length_7489_cov_67.499865	2920	2989	attC
				NODE_36_length_7489_cov_67.499865	3009	4268	Chloramphenicol_Efflux_Pump
				NODE_36_length_7489_cov_67.499865	4469	4582	attC
				NODE_36_length_7489_cov_67.499865	4589	5041	protein
				NODE_36_length_7489_cov_67.499865	5072	5131	attC
				NODE_36_length_7489_cov_67.499865	5126	5659	ANT2
TR069	TR	Sputum	25	NODE_36_length_22371_cov_185.193954	3	875	intI1
				NODE_36_length_22371_cov_185.193954	1048	1500	protein
				NODE_36_length_22371_cov_185.193954	1507	1620	attC
				NODE_36_length_22371_cov_185.193954	1821	3080	Chloramphenicol_Efflux_Pump
				NODE_36_length_22371_cov_185.193954	3100	3169	attC
				NODE_36_length_22371_cov_185.193954	3272	3619	emrE
TR082	TR	Urine	25	NODE_39_length_22371_cov_128.086795	18753	19100	emrE
				NODE_39_length_22371_cov_128.086795	19203	19272	attC
				NODE_39_length_22371_cov_128.086795	19292	20551	Chloramphenicol_Efflux_Pump
				NODE_39_length_22371_cov_128.086795	20752	20865	attC
				NODE_39_length_22371_cov_128.086795	20872	21324	protein
				NODE_39_length_22371_cov_128.086795	21497	22369	intI1
YL005	YL	NA	215	NODE_60_length_17871_cov_142.821176	13894	14241	emrE
				NODE_60_length_17871_cov_142.821176	14344	14403	attC
				NODE_60_length_17871_cov_142.821176	14405	15184	ANT3
				NODE_60_length_17871_cov_142.821176	15200	15259	attC
				NODE_60_length_17871_cov_142.821176	15254	15886	Chloramphenicol_Acetyltrans_CAT
				NODE_60_length_17871_cov_142.821176	15913	15984	attC
				NODE_60_length_17871_cov_142.821176	15979	16611	AAC(6')-Ib
				NODE_60_length_17871_cov_142.821176	16713	17672	intI1
YL006	YL	NA	2	NODE_38_length_3541_cov_163.646074	2	196	emrE
				NODE_38_length_3541_cov_163.646074	299	358	attC
				NODE_38_length_3541_cov_163.646074	360	1151	ANT3
				NODE_38_length_3541_cov_163.646074	1155	1214	attC
				NODE_38_length_3541_cov_163.646074	1209	1841	Chloramphenicol_Acetyltrans_CAT
				NODE_38_length_3541_cov_163.646074	1868	1939	attC
				NODE_38_length_3541_cov_163.646074	1934	2566	AAC(6')-Ib
				NODE_38_length_3541_cov_163.646074	2668	3540	intI1
				NODE_41_length_2324_cov_133.266133	3	587	protein
				NODE_41_length_2324_cov_133.266133	594	707	attC
				NODE_41_length_2324_cov_133.266133	908	2167	Chloramphenicol_Efflux_Pump
				NODE_41_length_2324_cov_133.266133	2187	2256	attC
Note
PA: Pattani Hospital
PSU: Songklanagarind Hospital
PT: Phatthalung Hospital
SK: Songkhla Hospital
ST: Satun Hospital
TR: Trang Hospital
YL: Yala Hoapital
NA: not available

## Sheet: Table S8
Table S8. Analysis of virulence-associated genes in CRAB clinical isolates.
Isolate code	Hospital	Sample source	Sequence type (ST)	Virulence-associated genes
				ompA	adeF	adeG	adeH	bap	csuA	csuA/B	csuB	csuC	csuD	csuE	pgaA	pgaB	pgaC	pgaD	plc	plcD	ACICU_00071	ACICU_00072	ACICU_00073	ACICU_00074	ACICU_00075	ACICU_00076	ACICU_00077	ACICU_00078	ACICU_00079	ACICU_00080	ACICU_00081	ACICU_00082	ACICU_00083	ACICU_00084	ACICU_00085	ACICU_00086	ACICU_00087	ACICU_00088	ACICU_00089	ACICU_00091	ACICU_00092	pgi	lpsB	lpxA	lpxB	lpxC	lpxD	lpxL	lpxM
PA025	PA	Sputum	164	1	1	1	1	0	1	1	1	1	1	1	1	1	1	1	1	1	1	0	0	0	0	0	0	0	0	0	0	0	0	0	0	0	0	1	1	0	1	1	1	1	1	1	1	1	1
PA029	PA	Sputum	374	1	1	1	1	1	1	1	1	1	1	1	1	1	1	1	1	1	1	0	0	1	0	0	0	0	0	0	0	0	0	0	0	0	1	1	0	1	1	1	1	1	1	1	1	1	1
PA030	PA	Sputum	2	1	1	1	1	1	1	1	1	1	1	1	1	1	1	1	1	1	1	1	1	1	1	1	1	0	0	1	0	0	0	0	0	1	1	1	1	1	1	1	1	1	1	1	1	1	1
PA032	PA	Sputum	215	1	1	1	1	0	0	0	0	0	0	0	1	1	1	1	1	1	1	0	0	0	0	0	0	0	0	0	0	0	0	0	0	1	1	1	1	1	1	1	1	1	1	1	1	1	1
PA033	PA	Sputum	25	1	1	1	1	0	1	1	1	1	1	1	1	1	1	1	1	1	1	0	0	1	0	0	0	0	0	0	0	0	0	0	0	0	0	1	1	1	1	1	1	1	1	1	1	1	1
PA036	PA	Sputum	2	1	1	1	1	1	1	1	1	1	1	1	1	1	1	1	1	1	1	1	1	1	1	1	1	0	0	1	0	0	0	0	0	1	1	1	1	1	1	1	1	1	1	1	1	1	1
PA037	PA	Sputum	2	1	1	1	1	1	1	1	1	1	1	1	1	1	1	1	1	1	1	1	1	1	1	1	1	0	0	1	0	0	0	0	0	1	1	1	1	1	1	1	1	1	1	1	1	1	1
PSU043	PSU	Sputum	NI	1	1	1	1	0	1	1	1	1	1	1	1	1	1	1	1	1	1	0	0	1	0	0	0	0	0	0	0	0	0	0	0	0	0	1	1	1	1	1	1	1	1	1	1	1	1
PSU044	PSU	Sputum	2	1	1	1	1	1	1	1	1	1	1	1	1	1	1	1	1	1	1	1	1	1	1	1	1	1	1	1	1	1	1	1	1	1	1	1	1	1	1	1	1	1	1	1	1	1	1
PSU048	PSU	Sputum	164	1	1	1	1	0	1	1	1	1	1	1	1	1	1	1	1	1	1	0	0	1	0	0	0	0	0	0	0	0	0	0	0	0	0	1	1	1	1	1	1	1	1	1	1	1	1
PSU051	PSU	Tissue	16	1	1	1	1	0	1	1	1	1	1	1	1	1	1	1	1	1	1	0	0	1	0	0	0	0	0	0	0	0	0	0	0	0	0	1	1	1	1	1	1	1	1	1	1	1	1
PSU052	PSU	Sputum	16	1	1	1	1	0	1	1	1	1	1	1	1	1	1	1	1	1	1	0	0	1	0	0	0	0	0	0	0	0	0	0	0	0	0	1	1	1	1	1	1	1	1	1	1	1	1
PSU054	PSU	Urine	164	1	1	1	1	0	1	1	1	1	1	1	1	1	1	1	1	1	1	0	0	1	0	0	0	0	0	0	0	0	0	0	0	0	0	1	1	1	1	1	1	1	1	1	1	1	1
PSU056	PSU	Sputum	126	1	1	1	1	0	1	1	1	1	1	1	1	1	1	1	1	1	1	0	0	0	0	0	0	0	0	0	0	0	0	0	0	1	1	1	1	1	1	1	1	1	1	1	1	1	1
PSU066	PSU	Pus	2	1	1	1	1	1	1	1	1	1	1	1	1	1	1	1	1	1	1	1	1	1	1	1	1	1	0	1	0	0	0	0	0	1	1	0	0	1	1	1	1	1	1	1	1	1	1
PSU067	PSU	Body fluid	2	1	1	1	1	1	1	1	1	1	1	1	1	1	1	1	1	1	1	1	1	1	1	1	1	0	0	1	0	0	0	0	0	1	1	1	1	1	1	1	1	1	1	1	1	1	1
PSU068	PSU	Body fluid	113	1	1	1	1	0	1	1	1	1	1	1	1	1	1	1	1	1	1	0	0	0	0	0	0	0	0	0	0	0	0	0	0	1	1	1	1	1	1	1	1	1	1	1	1	1	1
PSU072	PSU	Pus	2	1	1	1	1	1	1	1	1	1	1	1	1	1	1	1	1	1	1	1	1	1	1	1	1	0	0	1	0	0	0	0	0	1	1	1	1	1	1	1	1	1	1	1	1	1	1
PSU073	PSU	Sputum	113	1	1	1	1	0	1	1	1	1	1	1	1	1	1	1	1	1	1	0	0	0	0	0	0	0	0	0	0	0	0	0	0	1	1	1	1	1	1	1	1	1	1	1	1	1	1
PSU075	PSU	Body fluid	2	1	1	1	1	1	1	1	1	1	1	1	1	1	1	1	1	1	1	1	1	0	0	0	0	0	0	0	0	0	0	0	0	1	1	1	1	1	1	1	1	1	1	1	1	1	1
PSU078	PSU	Sputum	215	1	1	1	1	0	0	0	0	0	0	0	1	1	1	1	1	1	1	0	0	0	0	0	0	0	0	0	0	0	0	0	0	1	1	1	1	1	1	1	1	1	1	1	1	1	1
PSU079	PSU	Sputum	2	1	1	1	1	1	1	1	1	1	1	1	1	1	1	1	1	1	1	0	0	0	0	0	0	0	0	0	0	0	0	0	0	1	1	1	1	1	1	1	1	1	1	1	1	1	1
PSU080	PSU	Sputum	164	1	1	1	1	0	1	1	1	1	1	1	1	1	1	1	1	1	1	0	0	0	0	0	0	0	0	0	0	0	0	0	0	0	0	1	1	0	1	1	1	1	1	1	1	1	1
PSU081	PSU	Sputum	164	1	1	1	1	0	1	1	1	1	1	1	1	1	1	1	1	1	1	0	0	1	0	0	0	0	0	0	0	0	0	0	0	0	0	1	1	1	1	1	1	1	1	1	1	1	1
PSU082	PSU	Sputum	2	1	1	1	1	1	1	1	1	1	1	1	1	1	1	1	1	1	1	1	1	1	1	1	1	1	1	1	1	1	1	1	1	1	1	1	1	1	1	1	1	1	1	1	1	1	1
PSU083	PSU	Sputum	164	1	1	1	1	0	1	1	1	1	1	1	1	1	1	1	1	1	1	0	0	1	0	0	0	0	0	0	0	0	0	0	0	0	0	1	1	1	1	1	1	1	1	1	1	1	1
PSU084	PSU	Body fluid	2	1	1	1	1	1	1	1	1	1	1	1	1	1	1	1	1	1	1	1	1	1	1	1	1	0	0	1	0	0	0	0	0	1	1	1	1	1	1	1	1	1	1	1	1	1	1
PSU087	PSU	Sputum	374	1	1	1	1	1	1	1	1	1	1	1	1	1	1	1	1	1	1	0	0	1	0	0	0	0	0	0	0	0	0	0	0	0	1	1	0	1	1	1	1	1	1	1	1	1	1
PSU088	PSU	Pus	164	1	1	1	1	0	1	1	1	1	1	1	1	1	1	1	1	1	1	0	0	1	0	0	0	0	0	0	0	0	0	0	0	0	0	1	1	1	1	1	1	1	1	1	1	1	1
PSU089	PSU	Body fluid	164	1	1	1	1	0	1	1	1	1	1	1	1	1	1	1	1	1	1	0	0	1	0	0	0	0	0	0	0	0	0	0	0	0	0	1	1	1	1	1	1	1	1	1	1	1	1
PSU091	PSU	Sputum	164	1	1	1	1	0	1	1	1	1	1	1	1	1	1	1	1	1	1	0	0	1	0	0	0	0	0	0	0	0	0	0	0	0	0	1	1	1	1	1	1	1	1	1	1	1	1
PSU092	PSU	Blood	2	1	1	1	1	1	0	0	0	1	1	1	1	1	1	1	1	1	1	1	1	1	1	1	1	1	0	1	0	0	0	0	0	1	1	0	0	1	1	1	1	1	1	1	1	1	1
PSU099	PSU	Urine	16	1	1	1	1	0	1	1	1	1	1	1	1	1	1	1	1	1	1	0	0	1	0	0	0	0	0	0	0	0	0	0	0	0	0	1	1	1	1	1	1	1	1	1	1	1	1
PSU100	PSU	Blood	164	1	1	1	1	0	1	1	1	1	1	1	1	1	1	1	1	1	1	0	0	0	0	0	0	0	0	0	0	0	0	0	0	0	0	1	1	0	1	1	1	1	1	1	1	1	1
PSU102	PSU	Urine	2	1	1	1	1	1	1	1	1	1	1	1	1	1	1	1	1	1	1	1	1	1	1	1	1	1	1	1	1	1	1	1	1	1	1	1	1	1	1	1	1	1	1	1	1	1	1
PSU103	PSU	Urine	2	1	1	1	1	1	1	1	1	1	1	1	1	1	1	1	1	1	1	1	1	0	0	0	0	0	0	0	0	0	0	0	0	1	1	1	1	1	1	1	1	1	1	1	1	1	1
PSU104	PSU	Sputum	740	1	1	1	1	0	1	1	1	1	1	1	1	1	1	1	1	1	1	0	0	0	0	0	0	0	0	0	0	0	0	0	0	0	0	1	1	1	1	1	1	1	1	1	1	1	1
PSU105	PSU	Sputum	2	1	1	1	1	1	1	1	1	1	1	1	1	1	1	1	1	1	1	1	1	1	1	1	1	1	1	1	1	1	1	1	1	1	1	1	1	1	1	1	1	1	1	1	1	1	1
PSU107	PSU	Sputum	215	1	1	1	1	0	0	0	0	0	0	0	1	1	1	1	1	1	1	0	0	0	0	0	0	0	0	0	0	0	0	0	0	1	1	1	1	1	1	1	1	1	1	1	1	1	1
PSU108	PSU	Sputum	25	1	1	1	1	0	1	1	1	1	1	1	1	1	1	1	1	1	1	0	0	0	0	0	0	0	0	0	0	0	0	0	0	1	1	1	1	1	1	1	1	1	1	1	1	1	1
PSU109	PSU	Sputum	2	1	1	1	1	1	1	1	1	1	1	1	1	1	1	1	1	1	1	1	1	1	1	1	1	0	0	1	0	0	0	0	0	1	1	1	1	1	1	1	1	1	1	1	1	1	1
PSU110	PSU	Sputum	215	1	1	1	1	0	0	0	0	0	0	0	1	1	1	1	1	1	1	0	0	0	0	0	0	0	0	0	0	0	0	0	0	1	1	1	1	1	1	1	1	1	1	1	1	1	1
PSU111	PSU	Sputum	2	1	1	1	1	1	1	1	1	1	1	1	1	1	1	1	1	1	1	1	1	1	1	1	1	1	1	1	1	1	1	1	1	1	1	1	1	1	1	1	1	1	1	1	1	1	1
PSU114	PSU	Urine	NI	1	1	1	1	1	1	1	1	1	1	1	1	1	1	1	1	1	1	0	0	1	0	0	0	0	0	0	0	0	0	0	0	0	1	1	0	1	1	1	1	1	1	1	1	1	1
PSU116	PSU	Urine	16	1	1	1	1	0	1	1	1	1	1	1	1	1	1	1	1	1	1	0	0	1	0	0	0	0	0	0	0	0	0	0	0	0	0	1	1	1	1	1	1	1	1	1	1	1	1
PSU119	PSU	Blood	2	1	1	1	1	1	1	1	1	1	1	1	1	1	1	1	1	1	1	1	1	1	1	1	1	1	1	1	1	1	1	1	1	1	1	1	1	1	1	1	1	1	1	1	1	1	1
PSU120	PSU	Urine	2	1	1	1	1	1	1	1	1	1	1	1	1	1	1	1	1	1	1	1	1	1	1	1	1	1	1	1	1	1	1	1	1	1	1	1	1	1	1	1	1	1	1	1	1	1	1
PSU121	PSU	Urine	2	1	1	1	1	1	1	1	1	1	1	1	1	1	1	1	1	1	1	1	1	0	0	0	0	0	0	0	0	0	0	0	0	1	1	1	1	1	1	1	1	1	1	1	1	1	1
PSU122	PSU	Urine	1479	1	1	1	1	0	1	1	1	1	1	1	1	1	1	1	1	1	1	0	0	1	0	0	0	0	0	0	0	0	0	0	0	0	0	1	1	1	1	1	1	1	1	1	1	1	1
PSU125	PSU	Blood	374	1	1	1	1	1	1	1	1	1	1	1	1	1	1	1	1	1	1	0	0	1	0	0	0	0	0	0	0	0	0	0	0	0	1	1	0	1	1	1	1	1	1	1	1	1	1
PSU127	PSU	Sputum	215	1	1	1	1	0	0	0	0	0	0	0	1	1	1	1	1	1	1	0	0	0	0	0	0	0	0	0	0	0	0	0	0	1	1	1	1	1	1	1	1	1	1	1	1	1	1
PSU128	PSU	Body fluid	129	1	1	1	1	1	0	0	0	0	0	0	1	1	1	1	0	1	1	0	0	1	0	0	0	0	0	0	0	0	0	0	0	0	0	1	1	1	1	1	1	1	1	1	1	1	1
PSU129	PSU	Urine	16	1	1	1	1	0	1	1	1	1	1	1	1	1	1	1	1	1	1	0	0	1	0	0	0	0	0	0	0	0	0	0	0	0	0	1	1	1	1	1	1	1	1	1	1	1	1
PSU130	PSU	Sputum	215	1	1	1	1	0	0	0	0	0	0	0	1	1	1	1	1	1	1	0	0	0	0	0	0	0	0	0	0	0	0	0	0	1	1	1	1	1	1	1	1	1	1	1	1	1	1
PSU131	PSU	Sputum	164	1	1	1	1	0	1	1	1	1	1	1	1	1	1	1	1	1	1	0	0	1	0	0	0	0	0	0	0	0	0	0	0	0	0	1	1	1	1	1	1	1	1	1	1	1	1
PSU133	PSU	Urine	1479	1	1	1	1	0	1	1	1	1	1	1	1	1	1	1	1	1	1	0	0	1	0	0	0	0	0	0	0	0	0	0	0	0	0	1	1	1	1	1	1	1	1	1	1	1	1
PSU137	PSU	Body fluid	374	1	1	1	1	1	1	1	1	1	1	1	1	1	1	1	1	1	1	0	0	1	0	0	0	0	0	0	0	0	0	0	0	0	1	1	0	1	1	1	1	1	1	1	1	1	1
PSU139	PSU	Pus	374	1	1	1	1	1	1	1	1	1	1	1	1	1	1	1	1	1	1	0	0	1	0	0	0	0	0	0	0	0	0	0	0	0	1	1	0	1	1	1	1	1	1	1	1	1	1
PSU141	PSU	Urine	215	1	1	1	1	0	1	1	1	1	1	0	1	1	1	1	1	1	1	0	0	0	0	0	0	0	0	0	0	0	0	0	0	1	1	1	1	1	1	1	1	1	1	1	1	1	1
PSU142	PSU	Sputum	1479	1	1	1	1	0	1	1	1	1	1	1	1	1	1	1	1	1	1	0	0	1	0	0	0	0	0	0	0	0	0	0	0	0	0	1	1	1	1	1	1	1	1	1	1	1	1
PSU143	PSU	Urine	2	1	1	1	1	1	1	1	1	1	1	1	1	1	1	1	1	1	1	1	1	0	0	0	0	0	0	0	0	0	0	0	0	1	1	1	1	1	1	1	1	1	1	1	1	1	1
PT003	PT	Urine	113	1	1	1	1	1	1	1	1	1	1	1	1	1	1	1	1	1	1	1	1	1	1	1	1	1	1	1	1	1	1	1	1	1	1	1	1	1	1	1	1	1	1	1	1	1	1
PT004	PT	Sputum	25	1	1	1	1	0	1	1	1	1	1	1	1	1	1	1	1	1	1	0	0	0	0	0	0	0	0	0	0	0	0	0	0	1	1	1	1	1	1	1	1	1	1	1	1	1	1
PT005	PT	Sputum	1479	1	1	1	1	0	1	1	1	1	1	1	1	1	1	1	1	1	1	0	0	1	0	0	0	0	0	0	0	0	0	0	0	0	0	1	1	1	1	1	1	1	1	1	1	1	1
PT006	PT	Sputum	374	1	1	1	1	1	1	1	1	1	1	1	1	1	1	1	1	1	1	0	0	1	0	0	0	0	0	0	0	0	0	0	0	0	1	1	0	1	1	1	1	1	1	1	1	1	1
PT007	PT	Sputum	1	1	1	1	1	0	1	1	1	1	1	1	1	1	1	1	1	1	1	1	1	0	0	0	0	0	0	0	0	0	0	0	0	0	0	1	0	1	1	1	1	1	1	1	1	1	1
PT008	PT	Sputum	2	1	1	1	1	1	1	1	1	1	1	1	1	1	1	1	1	1	1	1	1	1	1	1	1	0	0	1	0	0	0	0	0	1	1	1	1	1	1	1	1	1	1	1	1	1	1
PT009	PT	Sputum	164	1	1	1	1	0	1	1	1	1	1	1	1	1	1	1	1	1	1	0	0	1	0	0	0	0	0	0	0	0	0	0	0	0	0	1	1	1	1	1	1	1	1	1	1	1	1
PT011	PT	Sputum	374	1	1	1	1	1	1	1	1	1	1	1	1	1	1	1	1	1	1	0	0	1	0	0	0	0	0	0	0	0	0	0	0	0	1	1	0	1	1	1	1	1	1	1	1	1	1
PT012	PT	Sputum	1479	1	1	1	1	0	1	1	1	1	1	1	1	1	1	1	1	1	1	0	0	1	0	0	0	0	0	0	0	0	0	0	0	0	0	1	1	1	1	1	1	1	1	1	1	1	1
PT018	PT	Sputum	374	1	1	1	1	1	1	1	1	1	1	1	1	1	1	1	1	1	1	0	0	1	0	0	0	0	0	0	0	0	0	0	0	0	1	1	0	1	1	1	1	1	1	1	1	1	1
PT020	PT	Sputum	215	1	1	1	1	0	0	0	0	0	0	0	1	1	1	1	1	1	1	0	0	0	0	0	0	0	0	0	0	0	0	0	0	1	1	1	1	1	1	1	1	1	1	1	1	1	1
PT022	PT	Sputum	164	1	1	1	1	0	1	1	1	1	1	1	1	1	1	1	1	1	1	0	0	1	0	0	0	0	0	0	0	0	0	0	0	0	0	1	1	1	1	1	1	1	1	1	1	1	1
PT023	PT	Urine	16	1	1	1	1	0	1	1	1	1	1	1	1	1	1	1	1	1	1	0	0	1	0	0	0	0	0	0	0	0	0	0	0	0	0	1	1	1	1	1	1	1	1	1	1	1	1
PT027	PT	Urine	2	1	1	1	1	1	1	1	1	1	1	1	1	1	1	1	1	1	1	1	1	1	1	1	1	0	0	1	0	0	0	0	0	1	1	1	1	1	1	1	1	1	1	1	1	1	1
PT028	PT	Sputum	374	1	1	1	1	1	1	1	1	1	1	1	1	1	1	1	1	1	1	0	0	1	0	0	0	0	0	0	0	0	0	0	0	0	1	1	0	1	1	1	1	1	1	1	1	1	1
PT030	PT	Sputum	374	1	1	1	1	1	1	1	1	1	1	1	1	1	1	1	1	1	1	0	0	1	0	0	0	0	0	0	0	0	0	0	0	0	1	1	0	1	1	1	1	1	1	1	1	1	1
PT031	PT	Sputum	2	1	1	1	1	1	1	1	1	1	1	1	1	1	1	1	1	1	1	0	0	0	0	0	0	0	0	0	0	0	0	0	0	1	1	1	1	1	1	1	1	1	1	1	1	1	1
PT034	PT	Sputum	374	1	1	1	1	1	1	1	1	1	1	1	1	1	1	1	1	0	1	0	0	1	0	0	0	0	0	0	0	0	0	0	0	0	1	1	0	1	1	1	1	1	1	1	1	1	1
PT035	PT	Sputum	374	1	1	1	1	1	1	1	1	1	1	1	1	1	1	1	1	1	1	0	0	1	0	0	0	0	0	0	0	0	0	0	0	0	1	1	0	1	1	1	1	1	1	1	1	1	1
PT036	PT	Sputum	2	1	1	1	1	1	1	1	1	1	1	1	1	1	1	1	1	1	1	1	1	1	1	1	1	0	0	1	0	0	0	0	0	1	1	1	1	1	1	1	1	1	1	1	1	1	1
PT037	PT	Sputum	2	1	1	1	1	1	1	1	1	1	1	1	1	1	1	1	1	1	1	1	1	1	1	1	1	0	0	1	0	0	0	0	0	1	1	1	1	1	1	1	1	1	1	1	1	1	1
PT038	PT	Sputum	267	1	1	1	1	0	1	1	1	1	1	1	1	1	1	1	1	1	1	1	1	1	0	0	0	0	0	0	0	0	0	0	0	0	1	1	0	1	1	1	1	1	1	1	1	1	1
PT039	PT	Sputum	164	1	1	1	1	0	1	1	1	1	1	1	1	1	1	1	1	0	1	0	0	0	0	0	0	0	0	0	0	0	0	0	0	0	0	1	1	0	1	1	1	1	1	1	1	1	1
PT040	PT	Sputum	374	1	1	1	1	1	1	1	1	1	1	1	1	1	1	1	1	1	1	0	0	1	0	0	0	0	0	0	0	0	0	0	0	0	1	1	0	1	1	1	1	1	1	1	1	1	1
PT041	PT	pus	1117	1	1	1	1	1	1	1	1	1	1	1	1	1	1	1	1	1	1	1	0	1	0	0	0	0	0	0	0	0	0	0	0	0	0	1	0	1	1	1	1	1	1	1	1	1	1
PT043	PT	Sputum	2	1	1	1	1	1	1	1	1	1	1	1	1	1	1	1	1	1	1	1	1	1	1	1	1	0	0	1	0	0	0	0	0	1	1	1	1	1	1	1	1	1	1	1	1	1	1
PT044	PT	Sputum	2	1	1	1	1	1	1	1	1	1	1	1	1	1	1	1	1	1	1	1	1	1	1	1	1	0	0	1	0	0	0	0	0	1	1	1	1	1	1	1	1	1	1	1	1	1	1
PT046	PT	Sputum	25	1	1	1	1	0	1	1	1	1	1	1	1	1	1	1	1	1	1	0	0	0	0	0	0	0	0	0	0	0	0	0	0	1	1	1	1	1	1	1	1	1	1	1	1	1	1
PT047	PT	Sputum	16	1	1	1	1	0	1	1	1	1	1	1	1	1	1	1	1	1	1	0	0	1	0	0	0	0	0	0	0	0	0	0	0	0	0	1	1	1	1	1	1	1	1	1	1	1	1
PT049	PT	Sputum	2	1	1	1	1	1	1	1	1	1	1	1	1	1	1	1	1	1	1	0	0	0	0	0	0	0	0	0	0	0	0	0	0	1	1	1	1	1	1	1	1	1	1	1	1	1	1
PT050	PT	Sputum	2	1	1	1	1	1	1	1	1	1	0	0	1	1	1	1	1	1	1	1	1	1	1	1	1	0	0	1	0	0	0	0	0	1	1	1	1	1	1	1	1	1	1	1	1	1	1
PT052	PT	pus	374	1	1	1	1	1	1	1	1	1	1	1	1	1	1	1	1	1	1	0	0	1	0	0	0	0	0	0	0	0	0	0	0	0	1	1	0	1	1	1	1	1	1	1	1	1	1
PT054	PT	Sputum	2	1	1	1	1	1	1	1	1	1	1	1	1	1	1	1	1	1	1	1	1	1	1	1	1	0	0	1	0	0	0	0	0	1	1	1	1	1	1	1	1	1	1	1	1	1	1
PT058	PT	Sputum	2	1	1	1	1	1	1	1	1	1	1	1	1	1	1	1	1	1	1	1	1	1	1	1	1	0	0	1	0	0	0	0	0	1	1	1	1	1	1	1	1	1	1	1	1	1	1
PT060	PT	Sputum	2	1	1	1	1	1	1	1	1	1	1	1	1	1	1	1	1	1	1	1	1	1	1	1	1	0	0	1	0	0	0	0	0	1	1	1	1	1	1	1	1	1	1	1	1	1	1
PT061	PT	Sputum	113	1	1	1	1	0	1	1	1	1	1	1	1	1	1	1	1	1	1	0	0	0	0	0	0	0	0	0	0	0	0	0	0	1	1	1	1	1	1	1	1	1	1	1	1	1	1
PT062	PT	pus	374	1	1	1	1	1	1	1	1	1	1	1	1	1	1	1	1	1	1	0	0	1	0	0	0	0	0	0	0	0	0	0	0	0	1	1	0	1	1	1	1	1	1	1	1	1	1
PT063	PT	Sputum	215	1	1	1	1	0	0	0	0	0	0	0	1	1	1	1	1	1	1	0	0	0	0	0	0	0	0	0	0	0	0	0	0	1	1	1	1	1	1	1	1	1	1	1	1	1	1
PT064	PT	Sputum	374	1	1	1	1	1	1	1	1	1	1	1	1	1	1	1	1	1	1	0	0	1	0	0	0	0	0	0	0	0	0	0	0	0	1	1	0	1	1	1	1	1	1	1	1	1	1
PT069	PT	Sputum	129	1	1	1	1	1	0	0	0	0	0	0	1	1	1	1	0	1	1	0	0	1	0	0	0	0	0	0	0	0	0	0	0	0	0	1	1	1	1	1	1	1	1	1	1	1	1
PT071	PT	Sputum	374	1	1	1	1	1	1	1	1	1	1	1	1	1	1	1	1	1	1	0	0	1	0	0	0	0	0	0	0	0	0	0	0	0	1	1	0	1	1	1	1	1	1	1	1	1	1
PT073	PT	Sputum	374	1	1	1	1	1	1	1	1	1	1	1	1	1	1	1	1	1	1	0	0	1	0	0	0	0	0	0	0	0	0	0	0	0	1	1	0	1	1	1	1	1	1	1	1	1	1
PT074	PT	Sputum	2	1	1	1	1	1	1	1	1	1	1	1	1	1	1	1	1	1	1	1	1	1	1	1	1	0	0	1	0	0	0	0	0	1	1	1	1	1	1	1	1	1	1	1	1	1	1
PT078	PT	Sputum	2	1	1	1	1	1	1	1	1	1	1	1	1	1	1	1	1	1	1	1	1	1	1	1	1	1	1	1	1	1	1	1	1	1	1	1	1	1	1	1	1	1	1	1	1	1	1
PT080	PT	Sputum	2	1	1	1	1	1	1	1	1	1	1	1	1	1	1	1	1	1	1	1	1	1	1	1	1	0	0	1	0	0	0	0	0	1	1	1	1	1	1	1	1	1	1	1	1	1	1
SK001	SK	Sputum	1479	1	1	1	1	0	0	0	1	1	1	1	1	1	1	1	1	1	1	0	0	1	0	0	0	0	0	0	0	0	0	0	0	0	0	1	1	1	1	1	1	1	1	1	1	1	1
SK002	SK	Sputum	2	1	1	1	1	1	1	1	1	1	1	1	1	1	1	1	1	1	1	1	1	1	1	1	1	1	1	1	1	1	1	1	1	1	1	1	1	1	1	1	1	1	1	1	1	1	1
SK005	SK	Sputum	2	1	1	1	1	1	1	1	1	1	1	1	1	1	1	1	1	1	1	1	0	1	0	0	0	0	0	0	0	0	0	0	0	0	0	1	1	1	1	1	1	1	1	1	1	1	1
SK009	SK	Sputum	2	1	1	1	1	1	1	1	1	1	1	1	1	1	1	1	1	1	1	1	1	1	1	1	1	1	1	1	0	0	0	1	0	1	1	1	1	1	1	1	1	1	1	1	1	1	1
SK011	SK	Pus	2	1	1	1	1	1	1	1	1	1	1	1	1	1	1	1	1	1	1	1	1	1	1	1	1	1	1	1	1	1	1	1	1	1	1	1	1	1	1	1	1	1	1	1	1	1	1
SK014	SK	Sputum	164	1	1	1	1	0	1	1	1	1	1	1	1	1	1	1	1	1	1	0	0	1	0	0	0	0	0	0	0	0	0	0	0	0	0	1	1	1	1	1	1	1	1	1	1	1	1
SK015	SK	Sputum	2	1	1	1	1	1	1	1	1	1	1	1	1	1	1	1	1	1	1	1	1	1	1	1	1	1	0	1	0	0	0	0	0	1	1	0	0	1	1	1	1	1	1	1	1	1	1
SK016	SK	Sputum	16	1	1	1	1	0	1	1	1	1	1	1	1	1	1	1	1	1	1	0	0	1	0	0	0	0	0	0	0	0	0	0	0	0	0	1	1	1	1	1	1	1	1	1	1	1	1
SK022	SK	Sputum	164	1	1	1	1	0	1	1	1	1	1	1	1	1	1	1	1	1	1	0	0	0	0	0	0	0	0	0	0	0	0	0	0	0	0	1	1	0	1	1	1	1	1	1	1	1	1
SK025	SK	Urine	2	1	1	1	1	1	1	1	1	1	1	1	1	1	1	1	1	1	1	1	1	1	1	1	1	1	1	1	0	0	0	1	0	1	1	1	1	1	1	1	1	1	1	1	1	1	1
SK028	SK	Blood	2	1	1	1	1	1	1	1	1	1	1	1	1	1	1	1	1	1	1	1	1	1	1	1	1	0	0	1	0	0	0	0	0	1	1	1	1	1	1	1	1	1	1	1	1	1	1
SK031	SK	Sputum	164	1	1	1	1	0	1	1	1	1	1	1	1	1	1	1	1	1	1	0	0	1	0	0	0	0	0	0	0	0	0	0	0	0	0	1	1	1	1	1	1	1	1	1	1	1	1
SK032	SK	Sputum	2	1	1	1	1	1	1	1	1	1	1	1	1	1	1	1	1	1	1	1	1	0	0	0	0	0	0	0	0	0	0	0	0	1	1	1	1	1	1	1	1	1	1	1	1	1	1
SK033	SK	Sputum	164	1	1	1	1	0	1	1	1	1	1	1	1	1	1	1	1	1	1	0	0	1	0	0	0	0	0	0	0	0	0	0	0	0	0	1	1	1	1	1	1	1	1	1	1	1	1
SK034	SK	Sputum	2	1	1	1	1	1	1	1	1	1	1	1	1	1	1	1	1	1	1	1	1	1	1	1	1	0	0	1	0	0	0	0	0	1	1	1	1	1	1	1	1	1	1	1	1	1	1
SK035	SK	Sputum	164	1	1	1	1	0	1	1	1	1	1	1	1	1	1	1	1	1	1	0	0	1	0	0	0	0	0	0	0	0	0	0	0	0	0	1	1	1	1	1	1	1	1	1	1	1	1
SK037	SK	Urine	2	1	1	1	1	1	1	1	1	1	1	1	1	1	1	1	1	1	1	1	1	1	1	1	1	1	0	1	0	0	0	0	0	1	1	0	0	1	1	1	1	1	1	1	1	1	1
SK038	SK	Body fluid	16	1	1	1	1	0	1	1	1	1	1	1	1	1	1	1	1	1	1	0	0	1	0	0	0	0	0	0	0	0	0	0	0	0	0	1	1	1	1	1	1	1	1	1	1	1	1
SK039	SK	Sputum	2	1	1	1	1	1	1	1	1	1	1	1	1	1	1	1	1	1	1	1	1	1	1	1	1	1	1	1	1	1	1	1	1	1	1	1	1	1	1	1	1	1	1	1	1	1	1
SK040	SK	Sputum	2	1	1	1	1	1	1	1	1	1	1	1	1	1	1	1	1	1	1	1	1	1	1	1	1	1	0	1	0	0	0	0	0	1	1	0	0	1	1	1	1	1	1	1	1	1	1
SK041	SK	Sputum	164	1	1	1	1	0	1	1	1	1	1	1	1	1	1	1	1	1	1	0	0	1	0	0	0	0	0	0	0	0	0	0	0	0	0	1	1	1	1	1	1	1	1	1	1	1	1
SK042	SK	Sputum	164	1	1	1	1	0	1	1	1	1	1	1	1	1	1	1	1	1	1	0	0	1	0	0	0	0	0	0	0	0	0	0	0	0	0	1	1	1	1	1	1	1	1	1	1	1	1
SK043	SK	Sputum	2	1	1	1	1	1	1	1	1	1	1	1	1	1	1	1	1	1	1	1	1	1	1	1	1	0	0	1	0	0	0	0	0	1	1	1	1	1	1	1	1	1	1	1	1	1	1
SK044	SK	Sputum	2	1	1	1	1	1	1	1	1	1	1	1	1	1	1	1	1	1	1	1	1	1	1	1	1	1	1	1	1	1	1	1	1	1	1	1	1	1	1	1	1	1	1	1	1	1	1
SK045	SK	Urine	2	1	1	1	1	1	1	1	1	1	1	1	1	1	1	1	1	1	1	1	1	1	1	1	1	0	0	1	0	0	0	0	0	1	1	1	1	1	1	1	1	1	1	1	1	1	1
SK049	SK	Sputum	2	1	1	1	1	1	1	1	1	1	1	1	1	1	1	1	1	1	1	1	1	1	1	1	1	0	0	1	0	0	0	0	0	1	1	1	1	1	1	1	1	1	1	1	1	1	1
SK050	SK	Sputum	2	1	1	1	1	1	1	1	1	1	1	1	1	1	1	1	1	1	1	1	0	1	0	0	0	0	0	0	0	0	0	0	0	0	0	1	1	1	1	1	1	1	1	1	1	1	1
SK053	SK	Sputum	2	1	1	1	1	1	1	1	1	1	1	1	1	1	1	1	1	1	1	0	0	0	0	0	0	0	0	0	0	0	0	0	0	1	1	1	1	1	1	1	1	1	1	1	1	1	1
SK054	SK	Blood	164	1	1	1	1	0	1	1	1	1	1	1	1	1	1	1	1	1	1	0	0	1	0	0	0	0	0	0	0	0	0	0	0	0	0	1	1	1	1	1	1	1	1	1	1	1	1
SK055	SK	Sputum	16	1	1	1	1	0	1	1	1	1	1	1	1	1	1	1	1	1	1	0	0	1	0	0	0	0	0	0	0	0	0	0	0	0	0	1	1	1	1	1	1	1	1	1	1	1	1
SK056	SK	Sputum	2	1	1	1	1	1	1	1	1	1	1	1	1	1	1	1	1	1	1	1	1	1	1	1	1	1	0	1	0	0	0	0	0	1	1	0	0	1	1	1	1	1	1	1	1	1	1
SK057	SK	Sputum	2	1	1	1	1	1	1	1	1	1	1	1	1	1	1	1	1	1	1	1	1	1	1	1	1	0	0	1	0	0	0	0	0	1	1	1	1	1	1	1	1	1	1	1	1	1	1
SK058	SK	Sputum	16	1	1	1	1	0	1	1	1	1	1	1	1	1	1	1	1	1	1	0	0	1	0	0	0	0	0	0	0	0	0	0	0	0	0	1	1	1	1	1	1	1	1	1	1	1	1
SK059	SK	Sputum	2	1	1	1	1	1	1	1	1	1	1	1	1	1	1	1	1	1	1	1	1	1	1	1	1	1	0	1	0	0	0	0	0	1	1	0	0	1	1	1	1	1	1	1	1	1	1
SK061	SK	Sputum	2	1	1	1	1	1	1	1	1	1	1	1	1	1	1	1	1	1	1	1	1	1	1	1	1	0	0	1	0	0	0	0	0	1	1	1	1	1	1	1	1	1	1	1	1	1	1
SK062	SK	Sputum	2	1	1	1	1	1	1	1	1	1	1	1	1	1	1	1	1	1	1	1	1	1	1	1	1	0	0	1	0	0	0	0	0	1	1	1	1	1	1	1	1	1	1	1	1	1	1
SK063	SK	Sputum	164	1	1	1	1	0	1	1	1	1	1	1	1	1	1	1	1	1	1	0	0	1	0	0	0	0	0	0	0	0	0	0	0	0	0	1	1	1	1	1	1	1	1	1	1	1	1
SK066	SK	Sputum	433	1	1	1	1	0	1	1	1	1	1	1	1	1	1	1	1	1	1	0	0	0	0	0	0	0	0	0	0	0	0	0	0	0	0	1	1	1	1	1	1	1	1	1	1	1	1
SK067	SK	Blood	2	1	1	1	1	1	1	1	1	1	1	1	1	1	1	1	1	1	1	1	1	1	1	1	1	1	0	1	0	0	0	0	0	1	1	0	0	1	1	1	1	1	1	1	1	1	1
SK069	SK	Sputum	164	1	1	1	1	0	1	1	1	1	1	1	1	1	1	1	1	1	1	0	0	1	0	0	0	0	0	0	0	0	0	0	0	0	0	1	1	1	1	1	1	1	1	1	1	1	1
SK070	SK	Blood	396	1	1	1	1	1	0	0	0	0	0	0	1	1	1	1	1	1	1	0	0	1	0	0	0	0	0	0	0	0	0	0	0	0	0	0	1	0	1	1	1	1	1	1	1	1	1
SK075	SK	Sputum	2	1	1	1	1	1	1	1	1	1	1	1	1	1	1	1	1	1	1	1	1	1	1	1	1	0	0	1	0	0	0	0	0	1	1	1	1	1	1	1	1	1	1	1	1	1	1
SK078	SK	Sputum	2	1	1	1	1	1	1	1	1	1	1	1	1	1	1	1	1	1	1	0	0	0	0	0	0	0	0	0	0	0	0	0	0	1	1	1	1	1	1	1	1	1	1	1	1	1	1
SK079	SK	Sputum	2	1	1	1	1	1	1	1	1	1	1	1	1	1	1	1	1	1	1	0	0	0	0	0	0	0	0	0	0	0	0	0	0	1	1	1	1	1	1	1	1	1	1	1	1	1	1
ST001	ST	Sputum	16	1	1	1	1	0	1	1	1	1	1	1	1	1	1	1	1	1	1	0	0	1	0	0	0	0	0	0	0	0	0	0	0	0	0	1	1	1	1	1	1	1	1	1	1	1	1
ST009	ST	Sputum	2	1	1	1	1	1	1	1	1	1	1	1	1	1	1	1	1	1	1	0	0	0	0	0	0	0	0	0	0	0	0	0	0	1	1	1	1	1	1	1	1	1	1	1	1	1	1
ST010	ST	Sputum	2	1	1	1	1	1	1	1	1	1	1	1	1	1	1	1	1	1	1	1	1	1	1	1	1	1	1	1	0	0	0	1	0	1	1	1	1	1	1	1	1	1	1	1	1	1	1
ST024	ST	Sputum	126	1	1	1	1	0	1	1	1	1	1	1	1	1	1	1	1	1	1	0	0	0	0	0	0	0	0	0	0	0	0	0	0	1	1	1	1	1	1	1	1	1	1	1	1	1	1
ST032	ST	Urine	2	1	1	1	1	1	1	1	1	1	1	1	1	1	1	1	1	1	1	0	0	0	0	0	0	0	0	0	0	0	0	0	0	1	1	1	1	1	1	1	1	1	1	1	1	1	1
ST034	ST	Sputum	126	1	1	1	1	0	1	1	1	1	1	1	1	1	1	1	1	1	1	0	0	0	0	0	0	0	0	0	0	0	0	0	0	1	1	1	1	1	1	1	1	1	1	1	1	1	1
ST035	ST	Sputum	164	1	1	1	1	0	1	1	1	1	1	1	1	1	1	1	1	1	1	0	0	1	0	0	0	0	0	0	0	0	0	0	0	0	0	1	1	1	1	1	1	1	1	1	1	1	1
TR005	TR	Urine	2	1	1	1	1	1	1	1	1	1	1	1	1	1	1	1	1	1	1	0	0	1	0	0	0	0	0	0	0	0	0	0	0	0	1	1	0	1	1	1	1	1	1	1	1	1	1
TR010	TR	Urine	2	1	1	1	1	1	1	1	1	1	1	1	1	1	1	1	1	1	1	0	0	1	0	0	0	0	0	0	0	0	0	0	0	0	1	1	0	1	1	1	1	1	1	1	1	1	1
TR011	TR	Blood	2	1	1	1	1	1	1	1	1	1	1	1	1	1	1	1	1	1	1	1	1	0	0	0	0	0	0	0	0	0	0	0	0	1	1	1	1	1	1	1	1	1	1	1	1	1	1
TR014	TR	Blood	2	1	1	1	1	1	1	1	1	1	1	1	1	1	1	1	1	1	1	0	0	1	0	0	0	0	0	0	0	0	0	0	0	0	1	1	0	1	1	1	1	1	1	1	1	1	1
TR015	TR	Blood	2	1	1	1	1	1	1	1	1	1	1	1	1	1	1	1	1	1	1	0	0	1	0	0	0	0	0	0	0	0	0	0	0	0	1	1	0	1	1	1	1	1	1	1	1	1	1
TR019	TR	Blood	2	1	1	1	1	1	1	1	1	1	1	1	1	1	1	1	1	1	1	1	1	1	1	1	1	1	1	1	1	1	1	1	1	1	1	1	1	1	1	1	1	1	1	1	1	1	1
TR020	TR	Sputum	2	1	1	1	1	1	1	1	1	1	1	1	1	1	1	1	1	1	1	1	1	1	1	1	1	1	1	1	1	1	1	1	1	1	1	1	1	1	1	1	1	1	1	1	1	1	1
TR022	TR	Sputum	2	1	1	1	1	1	1	1	1	1	1	1	1	1	1	1	1	1	1	1	1	1	1	1	1	0	0	1	0	0	0	0	0	1	1	1	1	1	1	1	1	1	1	1	1	1	1
TR023	TR	Pus	2	1	1	1	1	1	1	1	1	1	1	1	1	1	1	1	1	1	1	1	1	0	0	0	0	0	0	0	0	0	0	0	0	1	1	1	1	1	1	1	1	1	1	1	1	1	1
TR025	TR	Sputum	2	1	1	1	1	1	1	1	1	1	1	1	1	1	1	1	1	1	1	1	1	1	1	1	1	0	0	1	0	0	0	0	0	1	1	1	1	1	1	1	1	1	1	1	1	1	1
TR026	TR	Pus	2	1	1	1	1	1	1	1	1	1	1	1	1	1	1	1	1	1	1	1	1	1	1	1	1	1	1	1	1	1	1	1	1	1	1	1	1	1	1	1	1	1	1	1	1	1	1
TR028	TR	Sputum	16	1	1	1	1	0	1	1	1	1	1	1	1	1	1	1	1	1	1	0	0	1	0	0	0	0	0	0	0	0	0	0	0	0	0	1	1	1	1	1	1	1	1	1	1	1	1
TR029	TR	Pus	2	1	1	1	1	1	1	1	1	1	1	1	1	1	1	1	1	1	1	1	1	1	1	1	1	1	1	1	1	1	1	1	1	1	1	1	1	1	1	1	1	1	1	1	1	1	1
TR032	TR	Sputum	2	1	1	1	1	1	1	1	1	1	1	1	1	1	1	1	1	1	1	1	1	1	1	1	1	1	1	1	1	1	1	1	1	1	1	1	1	1	1	1	1	1	1	1	1	1	1
TR033	TR	Body fluid	215	1	1	1	1	0	0	0	0	0	0	0	1	1	1	1	1	1	1	0	0	0	0	0	0	0	0	0	0	0	0	0	0	1	1	1	1	1	1	1	1	1	1	1	1	1	1
TR035	TR	Sputum	2	1	1	1	1	1	1	1	1	1	1	1	1	1	1	1	1	1	1	1	1	0	0	0	0	0	0	0	0	0	0	0	0	1	1	1	1	1	1	1	1	1	1	1	1	1	1
TR036	TR	Pus	164	1	1	1	1	0	1	1	1	1	1	1	1	1	1	1	1	1	1	0	0	1	0	0	0	0	0	0	0	0	0	0	0	0	0	1	1	1	1	1	1	1	1	1	1	1	1
TR037	TR	Pus	2	1	1	1	1	1	1	1	1	1	1	1	1	1	1	1	1	1	1	1	1	1	1	1	1	1	1	1	1	1	1	1	1	1	1	1	1	1	1	1	1	1	1	1	1	1	1
TR038	TR	Sputum	2	1	1	1	1	1	1	1	1	1	1	1	1	1	1	1	1	1	1	0	0	1	0	0	0	0	0	0	0	0	0	0	0	0	1	1	0	1	1	1	1	1	1	1	1	1	1
TR039	TR	Sputum	2	1	1	1	1	1	0	0	0	0	0	0	1	1	1	1	1	1	1	1	1	1	1	1	1	1	1	1	1	1	1	1	1	1	1	1	1	1	1	1	1	1	1	1	1	1	1
TR040	TR	Pus	2	1	1	1	1	1	1	1	1	1	1	1	1	1	1	1	1	1	1	1	1	1	1	1	1	1	1	1	1	1	1	1	1	1	1	1	1	1	1	1	1	1	1	1	1	1	1
TR041	TR	Sputum	2	1	1	1	1	1	1	1	1	1	1	1	1	1	1	1	1	1	1	1	1	1	1	1	1	1	1	1	1	1	1	1	1	1	1	1	1	1	1	1	1	1	1	1	1	1	1
TR042	TR	Sputum	2	1	1	1	1	1	1	1	1	1	1	1	1	1	1	1	1	1	1	1	1	1	1	1	1	0	0	1	0	0	0	0	0	1	1	1	1	1	1	1	1	1	1	1	1	1	1
TR043	TR	Sputum	164	1	1	1	1	0	1	1	1	1	1	1	1	1	1	1	1	1	1	0	0	1	0	0	0	0	0	0	0	0	0	0	0	0	0	1	1	1	1	1	1	1	1	1	1	1	1
TR045	TR	Pus	2	1	1	1	1	1	1	1	1	1	1	1	1	1	1	1	1	1	1	1	1	1	1	1	1	1	1	1	1	1	1	1	1	1	1	1	1	1	1	1	1	1	1	1	1	1	1
TR047	TR	Sputum	2	1	1	1	1	1	1	1	1	1	1	1	1	1	1	1	1	1	1	1	1	1	1	1	1	1	1	1	0	0	0	1	0	1	1	1	1	1	1	1	1	1	1	1	1	1	1
TR048	TR	Pus	2	1	1	1	1	1	1	1	1	1	1	1	1	1	1	1	1	1	1	0	0	1	0	0	0	0	0	0	0	0	0	0	0	0	1	1	0	1	1	1	1	1	1	1	1	1	1
TR049	TR	Sputum	2	1	1	1	1	1	1	1	1	1	1	1	1	1	1	1	1	1	1	1	1	1	1	1	1	0	0	1	0	0	0	0	0	1	1	1	1	1	1	1	1	1	1	1	1	1	1
TR050	TR	Sputum	2	1	1	1	1	1	1	1	1	1	1	1	1	1	1	1	1	1	1	1	1	1	1	1	1	1	1	1	1	1	1	1	1	1	1	1	1	1	1	1	1	1	1	1	1	1	1
TR053	TR	Sputum	164	1	1	1	1	0	1	1	1	1	1	1	1	1	1	1	1	1	1	0	0	1	0	0	0	0	0	0	0	0	0	0	0	0	0	1	1	1	1	1	1	1	1	1	1	1	1
TR054	TR	Pus	2	1	1	1	1	1	1	1	1	1	1	1	1	1	1	1	1	1	1	1	1	1	1	1	1	1	1	1	1	1	1	1	1	1	1	1	1	1	1	1	1	1	1	1	1	1	1
TR058	TR	Sputum	2	1	1	1	1	1	1	1	1	1	1	1	1	1	1	1	1	1	1	1	1	0	0	0	0	0	0	0	0	0	0	0	0	1	1	1	1	1	1	1	1	1	1	1	1	1	1
TR061	TR	Sputum	2	1	1	1	1	1	1	1	1	1	1	1	1	1	1	1	1	1	1	0	0	1	0	0	0	0	0	0	0	0	0	0	0	0	1	1	0	1	1	1	1	1	1	1	1	1	1
TR062	TR	Sputum	2	1	1	1	1	1	1	1	1	1	1	1	1	1	1	1	1	1	1	1	1	1	1	1	1	1	1	1	1	1	1	1	1	1	1	1	1	1	1	1	1	1	1	1	1	1	1
TR063	TR	Sputum	2	1	1	1	1	1	1	1	1	1	1	1	1	1	1	1	1	1	1	1	0	1	0	0	0	0	0	0	0	0	0	0	0	0	0	1	1	1	1	1	1	1	1	1	1	1	1
TR065	TR	Pus	2	1	1	1	1	1	1	1	1	1	1	1	1	1	1	1	1	1	1	1	1	1	1	1	1	1	1	1	1	1	1	1	1	1	1	1	1	1	1	1	1	1	1	1	1	1	1
TR067	TR	Sputum	2	1	1	1	1	1	1	1	1	1	1	1	1	1	1	1	1	1	1	0	0	1	0	0	0	0	0	0	0	0	0	0	0	0	1	1	0	1	1	1	1	1	1	1	1	1	1
TR068	TR	Pus	215	1	1	1	1	0	0	0	0	0	0	0	1	1	1	1	1	1	1	0	0	0	0	0	0	0	0	0	0	0	0	0	0	1	1	1	1	1	1	1	1	1	1	1	1	1	1
TR069	TR	Sputum	25	1	1	1	1	0	1	1	1	1	1	1	1	1	1	1	1	1	1	0	0	0	0	0	0	0	0	0	0	0	0	0	0	1	1	1	1	1	1	1	1	1	1	1	1	1	1
TR070	TR	Blood	2	1	1	1	1	1	1	1	1	1	1	1	1	1	1	1	1	1	1	1	1	1	1	1	1	1	1	1	1	1	1	1	1	1	1	1	1	1	1	1	1	1	1	1	1	1	1
TR071	TR	Urine	2	1	1	1	1	1	1	1	1	1	1	1	1	1	1	1	1	1	1	1	1	1	1	1	1	1	1	1	0	0	0	1	0	1	1	1	1	1	1	1	1	1	1	1	1	1	1
TR074	TR	Urine	2	1	1	1	1	1	1	1	1	1	1	1	1	1	1	1	1	1	1	1	1	1	1	1	1	1	1	1	1	1	1	1	1	1	1	1	1	1	1	1	1	1	1	1	1	1	1
TR082	TR	Urine	25	1	1	1	1	0	1	1	1	1	1	1	1	1	1	1	1	1	1	0	0	0	0	0	0	0	0	0	0	0	0	0	0	1	1	1	1	1	1	1	1	1	1	1	1	1	1
TR084	TR	Urine	2	1	1	1	1	1	1	1	1	1	1	1	1	1	1	1	1	1	1	0	0	1	0	0	0	0	0	0	0	0	0	0	0	0	1	1	0	1	1	1	1	1	1	1	1	1	1
TR085	TR	Urine	126	1	1	1	1	0	1	1	1	1	1	1	1	1	1	1	1	1	1	0	0	0	0	0	0	0	0	0	0	0	0	0	0	1	1	1	1	1	1	1	1	1	1	1	1	1	1
TR086	TR	Urine	2	1	1	1	1	1	1	1	1	1	1	1	1	1	1	1	1	1	1	1	1	1	1	1	1	1	1	1	1	1	1	1	1	1	1	1	1	1	1	1	1	1	1	1	1	1	1
TR087	TR	Blood	2	1	1	1	1	1	1	1	1	1	1	1	1	1	1	1	1	1	1	1	1	1	1	1	1	1	1	1	0	0	0	1	0	1	1	1	1	1	1	1	1	1	1	1	1	1	1
TR088	TR	Blood	2	1	1	1	1	1	1	1	1	1	1	1	1	1	1	1	1	1	1	0	0	1	0	0	0	0	0	0	0	0	0	0	0	0	1	1	0	1	1	1	1	1	1	1	1	1	1
TR090	TR	Blood	2	1	1	1	1	1	1	1	1	1	1	1	1	1	1	1	1	1	1	0	0	1	0	0	0	0	0	0	0	0	0	0	0	0	1	1	0	1	1	1	1	1	1	1	1	1	1
TR096	TR	Blood	2	1	1	1	1	1	1	1	1	1	1	1	1	1	1	1	1	1	1	1	1	0	0	0	0	0	0	0	0	0	0	0	0	1	1	1	1	1	1	1	1	1	1	1	1	1	1
TR098	TR	Sputum	2	1	1	1	1	1	1	1	1	1	1	1	1	1	1	1	1	1	1	1	1	1	1	1	1	1	1	1	1	1	1	1	1	1	1	1	1	1	1	1	1	1	1	1	1	1	1
TR104	TR	Sputum	2	1	1	1	1	1	1	1	1	1	1	1	1	1	1	1	1	1	1	1	1	1	1	1	1	1	1	1	1	1	1	1	1	1	1	1	1	1	1	1	1	1	1	1	1	1	1
TR106	TR	Sputum	2	1	1	1	1	1	1	1	1	1	1	1	1	1	1	1	1	1	1	1	1	1	1	1	1	1	1	1	1	1	1	1	1	1	1	1	1	1	1	1	1	1	1	1	1	1	1
TR107	TR	Sputum	164	1	1	1	1	0	1	1	1	1	1	1	1	1	1	1	1	1	1	0	0	1	0	0	0	0	0	0	0	0	0	0	0	0	0	1	1	1	1	1	1	1	1	1	1	1	1
TR108	TR	Pus	2	1	1	1	1	1	1	1	1	1	1	1	1	1	1	1	1	1	1	1	1	1	1	1	1	0	0	1	0	0	0	0	0	1	1	1	1	1	1	1	1	1	1	1	1	1	1
TR111	TR	Sputum	2	1	1	1	1	1	0	0	0	0	0	0	1	1	1	1	1	1	1	1	1	0	0	0	0	0	0	0	0	0	0	0	0	1	1	1	1	1	1	1	1	1	1	1	1	1	1
TR113	TR	Sputum	2	1	1	1	1	1	1	1	1	1	1	1	1	1	1	1	1	1	1	1	1	1	1	1	1	1	1	1	1	1	1	1	1	1	1	1	1	1	1	1	1	1	1	1	1	1	1
TR115	TR	Sputum	2	1	1	1	1	1	1	1	1	1	1	1	1	1	1	1	1	1	1	1	1	1	1	1	1	1	1	1	1	1	1	1	1	1	1	1	1	1	1	1	1	1	1	1	1	1	1
TR118	TR	Sputum	2	1	1	1	1	1	1	1	1	1	1	1	1	1	1	1	1	1	1	1	1	1	1	1	1	1	1	1	1	1	1	1	1	1	1	1	1	1	1	1	1	1	1	1	1	1	1
TR120	TR	Sputum	2	1	1	1	1	1	1	1	1	1	1	1	1	1	1	1	1	1	1	1	1	1	1	1	1	1	1	1	1	1	1	1	1	1	1	1	1	1	1	1	1	1	1	1	1	1	1
TR123	TR	Sputum	2	1	1	1	1	1	1	1	1	1	1	1	1	1	1	1	1	1	1	0	0	0	0	0	0	0	0	0	0	0	0	0	0	1	1	1	1	1	1	1	1	1	1	1	1	1	1
TR124	TR	Pus	2	1	1	1	1	1	1	1	1	1	1	1	1	1	1	1	1	1	1	1	1	1	1	1	1	1	1	1	1	1	1	1	1	1	1	1	1	1	1	1	1	1	1	1	1	1	1
YL005	YL	NA	215	1	1	1	1	0	0	0	0	0	0	0	1	1	1	1	1	1	1	0	0	0	0	0	0	0	0	0	0	0	0	0	0	1	1	1	1	1	1	1	1	1	1	1	1	1	1
YL006	YL	NA	2	1	1	1	1	1	1	1	1	1	1	1	1	1	1	1	1	1	1	1	1	1	1	1	1	1	0	1	0	0	0	0	0	1	1	0	0	1	1	1	1	1	1	1	1	1	1
Total				221	221	221	221	143	203	203	204	205	204	203	221	221	221	221	219	219	221	103	99	169	86	86	86	53	44	86	38	38	38	44	38	130	161	211	179	215	221	221	221	221	221	221	221	221	221
Note
PA: Pattani Hospital
PSU: Songklanagarind Hospital
PT: Phatthalung Hospital
SK: Songkhla Hospital
ST: Satun Hospital
TR: Trang Hospital
YL: Yala Hoapital
NA: not available
NI: non-identified sequence type
0 = absent
1 = present
[truncated: 25 more columns]

## Sheet: Table S9
Table S9. Analysis of bacteriocin-encoding gene and bacteriophage genomes in CRAB clinical isolates.
Isolate code	Hospital	Sample source	Sequence type (ST)	Bacteriocin-encoding gene	Bacteriophage genomes
				zoo A	Siphoviridae	Myoviridae	Podoviridae
PA025	PA	Sputum	164	1	1	1	0
PA029	PA	Sputum	374	1	1	0	0
PA030	PA	Sputum	2	1	1	1	0
PA032	PA	Sputum	215	1	1	0	0
PA033	PA	Sputum	25	1	1	1	0
PA036	PA	Sputum	2	1	0	1	0
PA037	PA	Sputum	2	1	1	1	0
PSU043	PSU	Sputum	NI	1	1	0	0
PSU044	PSU	Sputum	2	1	1	0	0
PSU048	PSU	Sputum	164	1	1	1	0
PSU051	PSU	Tissue	16	1	1	0	1
PSU052	PSU	Sputum	16	1	1	0	1
PSU054	PSU	Urine	164	1	1	1	0
PSU056	PSU	Sputum	126	1	1	1	0
PSU066	PSU	Pus	2	1	1	0	0
PSU067	PSU	Body fluid	2	1	1	0	0
PSU068	PSU	Body fluid	113	1	1	1	0
PSU072	PSU	Pus	2	1	1	0	0
PSU073	PSU	Sputum	113	1	1	1	0
PSU075	PSU	Body fluid	2	1	1	0	0
PSU078	PSU	Sputum	215	1	1	0	0
PSU079	PSU	Sputum	2	1	1	0	0
PSU080	PSU	Sputum	164	1	1	1	0
PSU081	PSU	Sputum	164	1	1	1	1
PSU082	PSU	Sputum	2	1	1	0	0
PSU083	PSU	Sputum	164	1	1	1	1
PSU084	PSU	Body fluid	2	1	1	0	0
PSU087	PSU	Sputum	374	1	1	0	0
PSU088	PSU	Pus	164	1	1	1	0
PSU089	PSU	Body fluid	164	1	1	1	0
PSU091	PSU	Sputum	164	1	1	1	1
PSU092	PSU	Blood	2	1	1	0	0
PSU099	PSU	Urine	16	1	1	1	0
PSU100	PSU	Blood	164	1	1	0	0
PSU102	PSU	Urine	2	1	1	0	0
PSU103	PSU	Urine	2	1	1	1	0
PSU104	PSU	Sputum	740	1	1	0	0
PSU105	PSU	Sputum	2	1	0	0	0
PSU107	PSU	Sputum	215	1	1	0	0
PSU108	PSU	Sputum	25	1	1	1	0
PSU109	PSU	Sputum	2	1	1	0	0
PSU110	PSU	Sputum	215	1	1	0	0
PSU111	PSU	Sputum	2	1	1	0	0
PSU114	PSU	Urine	NI	1	1	0	1
PSU116	PSU	Urine	16	1	1	0	1
PSU119	PSU	Blood	2	1	1	0	0
PSU120	PSU	Urine	2	1	1	0	0
PSU121	PSU	Urine	2	1	1	0	0
PSU122	PSU	Urine	1479	1	1	1	0
PSU125	PSU	Blood	374	1	1	0	0
PSU127	PSU	Sputum	215	1	1	0	0
PSU128	PSU	Body fluid	129	1	1	0	0
PSU129	PSU	Urine	16	1	1	1	0
PSU130	PSU	Sputum	215	1	1	0	0
PSU131	PSU	Sputum	164	1	1	1	0
PSU133	PSU	Urine	1479	1	1	1	0
PSU137	PSU	Body fluid	374	1	1	0	0
PSU139	PSU	Pus	374	1	1	0	1
PSU141	PSU	Urine	215	1	1	0	0
PSU142	PSU	Sputum	1479	1	1	1	0
PSU143	PSU	Urine	2	1	1	0	0
PT003	PT	Urine	113	1	1	1	1
PT004	PT	Sputum	25	1	1	1	0
PT005	PT	Sputum	1479	1	1	1	0
PT006	PT	Sputum	374	1	1	0	1
PT007	PT	Sputum	1	1	1	1	0
PT008	PT	Sputum	2	1	1	0	0
PT009	PT	Sputum	164	1	1	1	1
PT011	PT	Sputum	374	1	1	0	0
PT012	PT	Sputum	1479	1	1	1	0
PT018	PT	Sputum	374	1	1	0	1
PT020	PT	Sputum	215	1	1	0	0
PT022	PT	Sputum	164	1	1	1	1
PT023	PT	Urine	16	1	1	0	1
PT027	PT	Urine	2	1	1	0	0
PT028	PT	Sputum	374	1	1	0	0
PT030	PT	Sputum	374	1	1	0	1
PT031	PT	Sputum	2	1	1	1	0
PT034	PT	Sputum	374	1	1	0	1
PT035	PT	Sputum	374	1	1	0	1
PT036	PT	Sputum	2	1	1	0	0
PT037	PT	Sputum	2	1	1	0	0
PT038	PT	Sputum	267	1	1	1	0
PT039	PT	Sputum	164	1	1	0	0
PT040	PT	Sputum	374	1	1	0	1
PT041	PT	pus	1117	1	1	1	0
PT043	PT	Sputum	2	1	1	0	0
PT044	PT	Sputum	2	1	1	0	0
PT046	PT	Sputum	25	1	1	1	0
PT047	PT	Sputum	16	1	1	1	0
PT049	PT	Sputum	2	1	1	1	0
PT050	PT	Sputum	2	1	1	0	0
PT052	PT	pus	374	1	1	0	1
PT054	PT	Sputum	2	1	1	0	0
PT058	PT	Sputum	2	1	1	0	0
PT060	PT	Sputum	2	1	1	0	0
PT061	PT	Sputum	113	1	1	1	1
PT062	PT	pus	374	1	1	0	1
PT063	PT	Sputum	215	1	1	0	0
PT064	PT	Sputum	374	1	1	0	1
PT069	PT	Sputum	129	1	1	1	0
PT071	PT	Sputum	374	1	1	0	1
PT073	PT	Sputum	374	1	1	0	1
PT074	PT	Sputum	2	1	1	0	0
PT078	PT	Sputum	2	1	1	0	0
PT080	PT	Sputum	2	1	1	0	0
SK001	SK	Sputum	1479	1	1	1	0
SK002	SK	Sputum	2	1	1	0	0
SK005	SK	Sputum	2	1	1	0	0
SK009	SK	Sputum	2	1	1	0	0
SK011	SK	Pus	2	1	1	0	0
SK014	SK	Sputum	164	1	1	1	1
SK015	SK	Sputum	2	1	1	0	0
SK016	SK	Sputum	16	1	1	0	1
SK022	SK	Sputum	164	1	1	0	0
SK025	SK	Urine	2	1	1	0	0
SK028	SK	Blood	2	1	1	0	0
SK031	SK	Sputum	164	1	1	1	0
SK032	SK	Sputum	2	1	1	0	0
SK033	SK	Sputum	164	1	1	1	0
SK034	SK	Sputum	2	1	1	0	1
SK035	SK	Sputum	164	1	1	1	0
SK037	SK	Urine	2	1	1	0	0
SK038	SK	Body fluid	16	1	1	1	0
SK039	SK	Sputum	2	1	1	0	0
SK040	SK	Sputum	2	1	1	0	0
SK041	SK	Sputum	164	1	1	1	0
SK042	SK	Sputum	164	1	1	1	1
SK043	SK	Sputum	2	1	1	0	0
SK044	SK	Sputum	2	1	1	0	0
SK045	SK	Urine	2	1	1	0	0
SK049	SK	Sputum	2	1	1	0	0
SK050	SK	Sputum	2	1	1	0	0
SK053	SK	Sputum	2	1	1	0	0
SK054	SK	Blood	164	1	1	1	0
SK055	SK	Sputum	16	1	1	0	1
SK056	SK	Sputum	2	1	1	0	0
SK057	SK	Sputum	2	1	1	0	0
SK058	SK	Sputum	16	1	1	0	1
SK059	SK	Sputum	2	1	1	0	0
SK061	SK	Sputum	2	1	1	0	0
SK062	SK	Sputum	2	1	1	0	0
SK063	SK	Sputum	164	1	1	1	0
SK066	SK	Sputum	433	1	1	0	0
SK067	SK	Blood	2	1	1	0	0
SK069	SK	Sputum	164	1	1	1	1
SK070	SK	Blood	396	1	1	1	0
SK075	SK	Sputum	2	1	1	0	0
SK078	SK	Sputum	2	1	1	0	0
SK079	SK	Sputum	2	1	1	0	0
ST001	ST	Sputum	16	1	1	1	0
ST009	ST	Sputum	2	1	1	0	0
ST010	ST	Sputum	2	1	1	0	0
ST024	ST	Sputum	126	1	0	1	1
ST032	ST	Urine	2	1	1	0	0
ST034	ST	Sputum	126	1	0	1	0
ST035	ST	Sputum	164	1	1	1	1
TR005	TR	Urine	2	1	1	0	0
TR010	TR	Urine	2	1	1	0	0
TR011	TR	Blood	2	1	0	0	0
TR014	TR	Blood	2	1	1	0	0
TR015	TR	Blood	2	1	0	0	0
TR019	TR	Blood	2	1	1	0	0
TR020	TR	Sputum	2	1	1	0	0
TR022	TR	Sputum	2	1	1	0	0
TR023	TR	Pus	2	1	0	0	0
TR025	TR	Sputum	2	1	1	0	0
TR026	TR	Pus	2	1	1	0	0
TR028	TR	Sputum	16	1	1	1	0
TR029	TR	Pus	2	1	1	0	0
TR032	TR	Sputum	2	1	1	0	0
TR033	TR	Body fluid	215	1	1	0	0
TR035	TR	Sputum	2	1	1	0	1
TR036	TR	Pus	164	1	1	1	1
TR037	TR	Pus	2	1	1	0	0
TR038	TR	Sputum	2	1	1	0	0
TR039	TR	Sputum	2	1	1	0	0
TR040	TR	Pus	2	1	1	0	0
TR041	TR	Sputum	2	1	1	0	0
TR042	TR	Sputum	2	1	1	0	0
TR043	TR	Sputum	164	1	1	1	0
TR045	TR	Pus	2	1	1	0	0
TR047	TR	Sputum	2	1	1	0	0
TR048	TR	Pus	2	1	1	0	0
TR049	TR	Sputum	2	1	1	0	0
TR050	TR	Sputum	2	1	1	0	0
TR053	TR	Sputum	164	1	1	1	1
TR054	TR	Pus	2	1	1	0	0
TR058	TR	Sputum	2	1	0	0	0
TR061	TR	Sputum	2	1	1	0	0
TR062	TR	Sputum	2	1	1	0	0
TR063	TR	Sputum	2	1	1	0	0
TR065	TR	Pus	2	1	1	0	0
TR067	TR	Sputum	2	1	1	0	0
TR068	TR	Pus	215	1	1	0	0
TR069	TR	Sputum	25	1	1	1	0
TR070	TR	Blood	2	1	1	0	0
TR071	TR	Urine	2	1	1	0	0
TR074	TR	Urine	2	1	1	0	0
TR082	TR	Urine	25	1	1	1	0
TR084	TR	Urine	2	1	1	0	0
TR085	TR	Urine	126	1	0	1	0
TR086	TR	Urine	2	1	1	0	0
TR087	TR	Blood	2	1	1	0	0
TR088	TR	Blood	2	1	1	0	0
TR090	TR	Blood	2	1	1	0	0
TR096	TR	Blood	2	1	1	0	0
TR098	TR	Sputum	2	1	1	0	0
TR104	TR	Sputum	2	1	1	0	0
TR106	TR	Sputum	2	1	1	0	0
TR107	TR	Sputum	164	1	1	1	0
TR108	TR	Pus	2	1	1	0	0
TR111	TR	Sputum	2	1	1	0	1
TR113	TR	Sputum	2	1	1	0	0
TR115	TR	Sputum	2	1	1	0	0
TR118	TR	Sputum	2	1	1	0	0
TR120	TR	Sputum	2	1	1	0	0
TR123	TR	Sputum	2	1	1	0	0
TR124	TR	Pus	2	1	1	0	0
YL005	YL	NA	215	1	1	0	0
YL006	YL	NA	2	1	1	0	0
Total				221	212	63	37
Note
PA: Pattani Hospital
PSU: Songklanagarind Hospital
PT: Phatthalung Hospital
SK: Songkhla Hospital
ST: Satun Hospital
TR: Trang Hospital
YL: Yala Hoapital
NA: not available
NI: non-identified sequence type
0 = absent
1 = present
